# Supplementary material for: Optimized steam boiler for soil steam disinfection: Structural design, CFD simulation, and field application
Source: PLoS One. 2025 Dec 26;20(12):e0340080. doi: 10.1371/journal.pone.0340080 (PMC12742748; doi:10.1371/journal.pone.0340080)
Supplement: S2 File — (XLSX) [file pone.0340080.s002.xlsx]

## Sheet: Sheet1
Optimized Steam Boiler for Soil Steam Disinfection: Structural Design, CFD Simulation, and Field Application Sipu Pan
S2 File. Temperature profiles under 3-minute steam injection protocol. Single-layer needle treatment.
Time/min	Temperature/℃
	25 cm depth	20 cm depth	15 cm depth	10 cm depth	5 cm depth
0	31.2	32.1	32.4	31.3	31.9
0.02	31.3	32.1	32.4	31.3	31.8
0.04	31.4	32.2	32.3	31.3	31.8
0.06	31.4	32.2	32.3	31.3	31.9
0.08	31.4	32.2	32.2	31.3	31.9
0.1	31.5	32.3	32.3	31.4	32
0.12	31.5	32.3	32.3	31.4	32
0.14	31.4	32.2	32.3	31.4	31.9
0.16	31.4	32.3	32.7	31.6	32
0.18	31.3	32.3	32.7	31.6	32
0.2	31.3	32.3	32.7	31.6	32
0.22	31.4	32.4	32.7	31.6	32
0.24	31.4	32.6	32.6	31.9	32.2
0.26	31.4	32.6	32.6	31.9	32.2
0.28	31.4	32.6	32.6	31.9	32.2
0.3	31.4	32.6	32.6	31.8	32.1
0.32	31.3	32.5	32.7	31.8	32.1
0.34	31.3	32.3	32.7	31.7	32.1
0.36	31.3	32.3	32.7	31.7	32.1
0.38	31.3	32.4	32.7	31.7	32.2
0.4	31.3	32.4	32.7	31.7	32.2
0.42	31.3	32.4	32.7	31.7	32.2
0.44	31.3	32.4	32.6	32	32.2
0.46	31.2	32.4	32.6	32	32.1
0.48	31.2	32.4	32.6	32	32.1
0.5	31.3	32.4	32.7	32	32.1
0.52	31.3	32.4	32.7	31.8	32.1
0.54	31.4	32.6	32.7	31.9	32.4
0.56	31.4	32.6	32.7	31.9	32.4
0.58	31.4	32.6	32.7	31.9	32.4
0.6	31.4	32.6	32.7	31.9	32.4
0.62	31.4	32.5	32.8	31.9	32.3
0.64	31.4	32.5	32.8	31.9	32.3
0.66	31.4	32.5	32.8	31.9	32.3
0.68	31.4	32.5	32.8	31.9	32.3
0.7	31.4	32.5	32.8	31.9	32.3
0.72	31.4	32.5	32.9	32.2	32.3
0.74	31.3	32.4	32.9	32.2	32.3
0.76	31.3	32.4	32.9	32.2	32.3
0.78	31.3	32.4	32.9	32.2	32.3
0.8	31.3	32.4	32.9	32.2	32.3
0.82	31.2	32.4	32.8	32.3	32.3
0.84	31.2	32.3	32.8	32.3	32.3
0.86	31.2	32.3	32.8	32.3	32.1
0.88	31.2	32.3	32.8	32.3	32.1
0.9	31.2	32.3	32.8	32.3	32.1
0.92	31.3	32.5	32.8	32.4	32.3
0.94	31.3	32.5	32.8	32.4	32.3
0.96	31.3	32.5	32.8	32.4	32.3
0.98	31.3	32.5	32.8	32.4	32.3
1	31.5	32.7	32.9	32.4	32.4
1.02	31.5	32.7	32.9	32.4	32.4
1.04	31.5	32.7	32.9	32.4	32.4
1.06	31.5	32.7	32.9	32.4	32.4
1.08	31.5	32.7	32.9	32.4	32.4
1.1	31.5	32.6	33.1	32.3	32.4
1.12	31.5	32.5	33.1	32.3	32.6
1.14	31.5	32.5	33.1	32.3	32.6
1.16	31.5	32.5	33.1	32.3	32.6
1.18	31.4	32.4	33.1	32.3	32.5
1.2	31.4	32.4	32.9	32.3	32.4
1.22	31.4	32.4	32.9	32.4	32.4
1.24	31.3	32.4	32.9	32.4	32.2
1.26	31.3	32.5	32.9	32.4	32.3
1.28	31.4	32.5	32.9	32.4	32.3
1.3	31.4	32.6	33.1	32.7	35.6
1.32	31.4	32.6	33.1	32.7	35.6
1.34	31.4	32.6	33.1	32.7	35.6
1.36	31.4	32.6	33.1	32.7	35.6
1.38	31.4	32.6	33.1	32.7	35.6
1.4	31.4	32.7	37.3	91	58.9
1.42	31.4	32.7	37.3	91	58.9
1.44	31.4	32.7	37.3	91	58.9
1.46	31.4	32.7	37.3	91	58.9
1.48	31.4	32.6	56.9	92.7	58.9
1.5	31.4	38	56.9	92.7	67.6
1.52	31.4	45	56.9	92.7	67.6
1.54	31.4	50	56.9	92.7	67.6
1.56	31.3	56	56.8	92.7	67.6
1.58	31.3	63.8	56.8	93.6	67.6
1.6	31.4	97.3	68.5	93.6	72.7
1.62	31.4	97.3	68.5	85.5	72.7
1.64	31.4	97.3	68.5	85.5	72.7
1.66	31.4	97.3	68.5	88.1	72.7
1.68	32	98.1	74.8	88.1	76.8
1.7	32	98.1	74.8	85.4	76.8
1.72	32	98.1	74.8	85.4	76.8
1.74	32.1	98.1	74.9	85.4	76.8
1.76	32.1	98.1	74.9	86	76.8
1.78	33.1	98	79.7	86	80.2
1.8	33.1	97.3	79.7	85.2	80.2
1.82	33.1	97.3	79.7	85.2	80.2
1.84	33.1	97.4	79.7	85.2	80.2
1.86	31.3	97.4	80	85.2	80.2
1.88	36	97.4	81.5	85.1	76.9
1.9	36	97.3	83.9	86.7	83.3
1.92	36	97.3	83.9	86.7	83.3
1.94	36	97.3	83.9	86.7	83.3
1.96	36	97.3	83.9	86.7	83.3
1.98	42	98.1	87	86.6	85.6
2	42	98.1	87	86.3	85.6
2.02	42	98.1	87	86.3	85.7
2.04	42	98.1	87	86.3	85.7
2.06	42	98.1	87	86.3	85.7
2.08	49.2	97.6	89.3	87.7	88.1
2.1	49.2	97.5	89.3	87.7	88.1
2.12	49.2	97.5	89.3	87.7	88.1
2.14	49.2	97.6	89.3	87.6	88
2.16	58.5	97.6	91.1	89.5	90
2.18	58.5	97.4	91.1	89.5	90
2.2	58.5	97.4	91.1	89.5	90
2.22	58.5	97.5	91.2	89.6	90
2.24	65	97.5	91.2	89.6	90
2.26	70.9	98.6	92.7	89.6	90
2.28	70.9	98.6	92.7	91.1	91.4
2.3	70.9	98.6	92.7	91.1	91.4
2.32	70.9	98.6	92.7	91.1	91.4
2.34	70.9	98.6	92.7	91.1	91.4
2.36	82.7	98.5	93.7	92	92.9
2.38	82.7	98.5	93.7	92	92.9
2.4	82.7	98.5	93.7	92	92.9
2.42	82.8	98.5	93.7	92	92.9
2.44	82.8	98.5	93.7	92	92.9
2.46	89.3	98.3	95	93.3	93.8
2.48	89.3	98.1	95	93.3	93.8
2.5	89.3	98.1	95	93.3	93.8
2.52	89.2	98.1	94.9	93.3	93.8
2.54	90	98.1	94	92.3	92.8
2.56	92.7	98.3	95.7	94.2	94.6
2.58	92.7	98.3	95.7	94.2	94.6
2.6	92.7	98.3	95.7	94.2	94.6
2.62	92.6	98.3	95.7	94.2	94.5
2.64	94.4	98.3	95.7	94.2	94.5
2.66	94.4	98.6	96.2	94.9	95.2
2.68	94.4	98.6	96.2	94.9	95.2
2.7	94.4	98.7	96.3	95	95.3
2.72	94.4	98.7	96.3	95	95.3
2.74	95.5	98.8	96.8	95.7	95.8
2.76	95.5	98.8	96.8	95.7	95.8
2.78	95.5	98.8	96.8	95.7	95.8
2.8	95.5	98.8	96.8	95.7	95.8
2.82	95.5	98.8	96.8	95.7	95.8
2.84	96.2	98.8	97.3	96.3	96.2
2.86	96.2	98.8	97.3	96.3	96.2
2.88	96.2	98.8	97.3	96.3	96.2
2.9	96.2	98.8	97.3	96.3	96.2
2.92	95.6	98.7	96.8	95.8	95.9
2.94	96.6	98.8	97.6	96.6	96.7
2.96	96.6	98.8	97.6	96.6	96.7
2.98	96.6	98.8	97.6	96.6	96.7
3	96.6	98.8	97.6	96.6	96.7
3.02	97	98.8	97.6	96.6	96.7
3.04	97	98.7	98	97	97
3.06	97	98.7	98	97	97
3.08	97	98.7	98	97	97
3.1	97	98.7	98	97	96.9
3.12	97	98.7	98	97	96.9
3.14	97.1	98.7	98.2	97.4	97.2
3.16	97.1	98.5	98.2	97.4	97.2
3.18	97.1	98.5	98.2	97.4	97.2
3.2	97.1	98.5	98.2	97.4	97.2
3.22	96.8	98.5	97.9	97	96.9
3.24	97.3	98.8	98.3	97.7	97.4
3.26	97.3	98.8	98.3	97.7	97.4
3.28	97.3	98.8	98.3	97.7	97.4
3.3	97.3	98.8	98.3	97.7	97.4
3.32	97.5	98.8	98.6	97.8	97.6
3.34	97.5	98.8	98.6	97.8	97.6
3.36	97.5	98.8	98.6	97.8	97.6
3.38	97.6	98.8	98.6	97.9	97.6
3.4	97.7	98.8	98.6	97.9	97.6
3.42	97.7	98.8	98.6	98.1	97.7
3.44	97.7	98.8	98.6	98.1	97.7
3.46	97.7	98.8	98.6	98.1	97.7
3.48	97.7	98.8	98.6	98.1	97.7
3.5	97.7	98.9	98.6	98.1	97.7
3.52	97.6	98.9	98.8	98.2	97.8
3.54	97.6	98.7	98.8	98.2	97.8
3.56	97.6	98.7	98.8	98.2	97.8
3.58	97.6	98.7	98.8	98.2	97.8
3.6	97.5	98.7	98.6	97.9	97.6
3.62	97.8	98.9	98.9	98.3	97.8
3.64	97.8	98.9	98.9	98.3	97.8
3.66	97.8	98.9	98.9	98.3	97.8
3.68	97.8	98.9	98.9	98.3	97.8
3.7	98	98.9	98.9	98.6	98
3.72	98	98.9	98.9	98.6	98
3.74	98	98.9	98.9	98.6	98
3.76	98	98.9	98.9	98.6	98
3.78	98	98.9	98.9	98.6	98
3.8	98.1	98.8	98.9	98.6	98
3.82	98.1	98.8	99	98.5	98.1
3.84	98.1	98.7	99	98.5	98.1
3.86	98.1	98.7	99	98.5	98.1
3.88	98	98.8	98.9	98.5	98.1
3.9	98	99	98.9	98.5	98.1
3.92	98	99	99	98.5	98.3
3.94	98	99	99	98.5	98.3
3.96	98	99	99	98.5	98.3
3.98	98	99	99	98.5	98.3
4	98.1	98.9	98.9	98.5	98.2
4.02	98.1	98.9	98.9	98.5	98.2
4.04	98.1	98.9	98.9	98.5	98.2
4.06	98.1	99	99	98.5	98.3
4.08	98.1	99	99.2	98.6	98.3
4.1	98	99	99.2	98.6	98.3
4.12	98	99	99.2	98.6	98.3
4.14	98	99	99.2	98.6	98.3
4.16	98	98.9	99.1	98.6	98.3
4.18	98	98.9	99.1	98.6	98.3
4.2	98.1	99.1	99.1	98.6	98.3
4.22	98.1	99.1	99.1	98.6	98.3
4.24	98.1	99.2	99.1	98.6	98.3
4.26	98.1	99.2	99.2	98.6	98.3
4.28	98.1	99.1	99.2	98.6	98.3
4.3	98.1	99.1	99.2	98.6	98.4
4.32	98.1	98.9	99.2	98.6	98.4
4.34	98.1	98.9	99.2	98.6	98.4
4.36	98.1	98.9	99.2	98.6	98.4
4.38	98	99	99.1	98.7	98.3
4.4	98	99	99.1	98.7	98.3
4.42	98	99	99.1	98.7	98.3
4.44	98	99	99.1	98.7	98.3
4.46	98.1	99	99.1	98.6	98.3
4.48	98.1	99	99	98.6	98.3
4.5	97.8	98.9	99	98.6	98.3
4.52	97.8	98.9	99	98.6	98.3
4.54	98.3	98.9	99	98.6	98.3
4.56	98.3	98.9	99	98.6	98.3
4.58	98.3	98.9	99	98.7	98.3
4.6	97.1	98.7	99	98.7	98.3
4.62	97.1	98.7	99	98.7	98.3
4.64	97.2	98.8	99.1	98.8	98.3
4.66	98.1	98.9	99.2	98.8	98.5
4.68	98.1	98.9	99.2	98.8	98.5
4.7	96.4	98.8	99	98.8	98.5
4.72	96.4	98.8	99	98.8	98.5
4.74	97	98.7	98.9	98.7	98.3
4.76	97	98.7	98.9	98.7	98.3
4.78	95.7	98.6	98.9	98.6	98.3
4.8	95.7	98.6	98.9	98.6	98.3
4.82	95.7	98.6	98.9	98.6	98.3
4.84	96.3	98.6	98.9	98.6	98.3
4.86	96.3	98.6	99	98.6	98.3
4.88	95.1	98.6	99	98.6	98.2
4.9	95.1	98.6	99	98.6	98.2
4.92	95.1	98.6	99	98.6	98.2
4.94	95.7	98.7	99.1	98.6	98.3
4.96	95.7	98.7	99.1	98.6	98.3
4.98	95.7	98.7	99.1	98.6	98.3
5	94.5	98.6	99	98.5	98.3
5.02	94.6	98.6	99	98.5	98.3
5.04	95.1	98.8	99	98.6	98.3
5.06	95.1	98.8	99	98.6	98.3
5.08	94.2	98.7	99	98.6	98.3
5.1	94.2	98.7	99	98.6	98.3
5.12	94.2	98.7	99	98.6	98.3
5.14	94.7	98.7	99	98.6	98.3
5.16	94.7	98.7	99	98.6	98.3
5.18	93.6	98.6	98.9	98.6	98.2
5.2	93.6	98.6	98.9	98.6	98.2
5.22	94.1	98.7	98.9	98.6	98.2
5.24	94.1	98.7	98.9	98.6	98.3
5.26	93.1	98.7	98.9	98.6	98.3
5.28	93.1	98.7	98.9	98.5	98.1
5.3	93.1	98.7	98.9	98.5	98.1
5.32	93.1	98.6	98.9	98.4	98.1
5.34	93.1	98.6	98.9	98.4	98.1
5.36	93.5	98.7	98.9	98.5	98.1
5.38	92.6	98.4	98.8	98.2	98
5.4	92.6	98.4	98.8	98.2	98
5.42	92.7	98.6	99	98.3	98.2
5.44	93.2	98.6	99	98.4	98.2
5.46	92.4	98.5	98.9	98.3	98.1
5.48	92.4	98.5	98.9	98.3	98.1
5.5	92.4	98.5	98.9	98.3	98.1
5.52	92.3	98.3	98.8	98.2	97.9
5.54	92.6	98.5	98.8	98.2	98
5.56	91.8	98.3	98.7	98.2	97.9
5.58	91.8	98.3	98.7	98.2	97.9
5.6	91.8	98.3	98.7	98.2	97.9
5.62	92.2	98.5	98.8	98.2	97.9
5.64	92.2	98.5	98.8	98.3	98
5.66	91.5	98.3	98.8	98.3	98
5.68	91.5	98.3	98.6	98.2	97.8
5.7	91.5	98.3	98.6	98.2	97.8
5.72	91.5	98.3	98.6	98.2	97.8
5.74	91.7	98.3	98.6	98.3	97.9
5.76	91.2	98.3	98.6	98.1	97.7
5.78	91.2	98.3	98.6	98.1	97.7
5.8	91.2	98.3	98.7	98.1	97.7
5.82	91.2	98.3	98.7	98.1	97.7
5.84	91.7	98.5	98.7	98.2	97.8
5.86	91	98.2	98.5	97.9	97.5
5.88	91	98.2	98.5	97.9	97.5
5.9	90.9	98.1	98.5	97.9	97.4
5.92	91.2	98.2	98.6	98	97.6
5.94	90.6	98.1	98.3	97.9	97.4
5.96	90.6	98.1	98.3	97.9	97.4
5.98	90.6	98.1	98.3	97.9	97.4
6	90.6	98.2	98.4	97.9	97.4
6.02	91	98.2	98.4	97.9	97.4
6.04	90.4	98	98.3	97.9	97.5
6.06	90.4	98	98.5	97.8	97.5
6.08	90.4	98	98.5	97.8	97.5
6.1	90.4	98	98.5	97.8	97.5
6.12	90.6	98.1	98.6	97.9	97.6
6.14	90	98	98.3	97.8	97.3
6.16	90	98	98.3	97.8	97.3
6.18	90	98	98.3	97.8	97.3
6.2	90	98	98.3	97.8	97.3
6.22	90.3	98.1	98.4	97.9	97.4
6.24	89.7	97.9	98.3	97.8	97.2
6.26	89.7	97.9	98.3	97.8	97.2
6.28	89.7	97.9	98.3	97.8	97.2
6.3	90	98	98.4	97.9	97.3
6.32	90	98	98.4	97.9	97.3
6.34	89.4	97.9	98.2	97.6	97.1
6.36	89.4	97.9	98.2	97.6	97.1
6.38	89.4	97.9	98.2	97.6	97.1
6.4	89.7	97.9	98.2	97.6	97.1
6.42	89.3	97.9	98.3	97.7	97.3
6.44	89.3	97.7	98.2	97.6	97
6.46	89.3	97.7	98.2	97.6	97
6.48	89.2	97.6	98.2	97.5	97
6.5	89.5	97.6	98.2	97.5	97
6.52	89.5	97.7	98.2	97.6	97
6.54	88.9	97.4	98.1	97.4	96.8
6.56	88.9	97.4	98.1	97.4	96.8
6.58	88.9	97.4	98.2	97.4	96.9
6.6	89.1	97.6	98.2	97.6	97
6.62	88.6	97.6	98.1	97.5	96.7
6.64	88.6	97.6	98.1	97.5	96.7
6.66	88.6	97.6	98.1	97.5	96.7
6.68	88.9	97.7	98.2	97.5	96.9
6.7	88.9	97.7	98.2	97.5	96.9
6.72	88.5	97.5	98.1	97.4	96.8
6.74	88.5	97.5	98.1	97.4	96.8
6.76	88.5	97.5	98.1	97.4	96.8
6.78	88.7	97.5	98.1	97.4	96.8
6.8	88.2	97.5	98.2	97.4	96.9
6.82	88.2	97.4	98	97.1	96.6
6.84	88.2	97.4	98	97.1	96.6
6.86	88.2	97.4	98	97.1	96.6
6.88	88.2	97.4	98	97.1	96.6
6.9	88.5	97.5	98.1	97.3	96.7
6.92	88.1	97.3	97.9	97.2	96.4
6.94	88.1	97.3	97.9	97.2	96.4
6.96	88.1	97.3	97.9	97.2	96.4
6.98	88.3	97.5	97.9	97.3	96.6
7	88.3	97.5	97.9	97.3	96.6
7.02	87.8	97	97.8	97.1	96.5
7.04	87.8	97	97.8	97.1	96.5
7.06	87.8	97	97.9	97.1	96.5
7.08	88.1	97	97.9	97.2	96.6
7.1	87.8	97.1	97.8	97.1	96.6
7.12	87.8	97.1	97.8	97.1	96.4
7.14	87.8	97.1	97.8	97.1	96.4
7.16	87.7	97.1	97.8	97	96.4
7.18	87.9	97.2	97.8	97.1	96.4
7.2	87.9	97.2	97.8	97.1	96.4
7.22	87.4	97.1	97.6	97	96.2
7.24	87.4	97.1	97.6	97	96.2
7.26	87.4	97.1	97.6	97	96.2
7.28	87.6	97.2	97.8	97.1	96.4
7.3	87.3	97	97.7	96.8	96.1
7.32	87.3	97	97.7	96.8	96.1
7.34	87.3	97	97.7	96.8	96.1
7.36	87.5	97.1	97.7	96.9	96.2
7.38	87.5	97.1	97.7	96.9	96.2
7.4	87	97	97.5	96.9	96.1
7.42	87	97	97.5	96.9	96.1
7.44	87	97	97.5	96.8	96
7.46	87.2	97	97.5	96.9	96
7.48	86.8	96.7	97.4	96.5	95.9
7.5	86.8	96.7	97.4	96.5	95.9
7.52	86.8	96.7	97.4	96.5	95.9
7.54	86.8	96.7	97.4	96.5	95.9
7.56	87	96.7	97.4	96.5	95.9
7.58	86.7	96.8	97.5	96.6	96
7.6	86.7	96.7	97.4	96.7	95.8
7.62	86.7	96.7	97.4	96.7	95.8
7.64	86.7	96.7	97.4	96.7	95.8
7.66	87	96.8	97.5	96.8	95.9
7.68	86.6	96.7	97.5	96.8	95.9
7.7	86.6	96.7	97.2	96.6	95.7
7.72	86.6	96.7	97.2	96.6	95.7
7.74	86.6	96.7	97.2	96.6	95.7
7.76	86.7	96.7	97.3	96.7	95.8
7.78	86.4	96.6	97.3	96.6	95.6
7.8	86.4	96.6	97.3	96.6	95.6
7.82	86.4	96.6	97.3	96.6	95.6
7.84	86.4	96.6	97.3	96.6	95.6
7.86	86.1	96.6	97.2	96.6	95.7
7.88	86.1	96.6	97.2	96.3	95.5
7.9	86.1	96.6	97.2	96.3	95.5
7.92	86.1	96.6	97.2	96.3	95.5
7.94	86.1	96.6	97.2	96.3	95.5
7.96	86.3	96.7	97.2	96.4	95.7
7.98	85.9	96.5	97.1	96.3	95.4
8	85.9	96.5	97.1	96.3	95.4
8.02	85.9	96.5	97.1	96.3	95.4
8.04	86.1	96.5	97.2	96.4	95.5
8.06	86.1	96.5	97.2	96.4	95.5
8.08	85.6	96.1	97	96.3	95.1
8.1	85.6	96.1	97	96.3	95.1
8.12	85.5	96.1	97	96.2	95.1
8.14	85.7	96.2	97.1	96.3	95.2
8.16	85.4	96.2	97	96	95.2
8.18	85.4	96.2	97	96	95.2
8.2	85.4	96.2	97	96	95.2
8.22	85.5	96.3	97.1	96.1	95.3
8.24	85.6	96.4	97.1	96.1	95.3
8.26	85.4	96.2	97	96.1	95.4
8.28	85.4	96.2	97	96.1	95.1
8.3	85.4	96.2	97	96.1	95.1
8.32	85.3	96.1	97	96.1	95.1
8.34	85.4	96.2	97	96.2	95.1
8.36	85.3	96	96.7	96.1	95
8.38	85.3	96	96.7	96.1	95
8.4	85.3	96	96.7	96.1	95
8.42	85.3	96	96.7	96.1	95
8.44	85.4	96	96.8	96.1	95.1
8.46	85.1	95.8	96.8	96	94.8
8.48	85.1	95.8	96.8	96	94.8
8.5	85.1	95.8	96.8	96	94.8
8.52	85.1	95.8	96.8	96	94.8
8.54	84.9	95.8	96.7	95.8	94.8
8.56	84.9	95.8	96.7	95.8	94.8
8.58	84.9	95.8	96.7	95.8	94.8
8.6	84.9	95.9	96.8	95.8	94.8
8.62	85.1	96	96.9	95.8	94.8
8.64	84.7	95.8	96.9	95.9	95
8.66	84.7	95.8	96.7	95.7	94.7
8.68	84.7	95.8	96.7	95.7	94.7
8.7	84.7	95.7	96.7	95.7	94.6
8.72	84.9	95.8	96.7	95.8	94.7
8.74	84.9	95.8	96.7	95.8	94.7
8.76	84.7	95.6	96.5	95.7	94.5
8.78	84.7	95.6	96.5	95.7	94.5
8.8	84.7	95.7	96.6	95.7	94.5
8.82	84.8	95.7	96.7	95.8	94.6
8.84	84.3	95.5	96.5	95.5	94.4
8.86	84.3	95.5	96.5	95.5	94.4
8.88	84.3	95.5	96.5	95.5	94.4
8.9	84.3	95.5	96.5	95.5	94.4
8.92	84.5	95.7	96.5	95.6	94.5
8.94	84.3	95.6	96.4	95.6	94.3
8.96	84.3	95.6	96.4	95.6	94.3
8.98	84.3	95.6	96.4	95.6	94.3
9	84.4	95.6	96.4	95.7	94.3
9.02	84.2	95.2	96.4	95.7	94.4
9.04	84.2	95.2	96.4	95.4	94.2
9.06	84.2	95.2	96.4	95.4	94.2
9.08	84.2	95.2	96.4	95.4	94.2
9.1	84.2	95.2	96.4	95.4	94.2
9.12	84.4	95.4	96.4	95.5	94.4
9.14	84	95.4	96.3	95.5	94.2
9.16	84	95.4	96.3	95.5	94.2
9.18	84	95.4	96.3	95.5	94.2
9.2	84.2	95.5	96.5	95.6	94.3
9.22	83.9	95.2	96.2	95.3	93.9
9.24	83.9	95.2	96.2	95.3	93.9
9.26	83.9	95.2	96.2	95.3	93.9
9.28	84	95.3	96.3	95.4	93.9
9.3	84.2	95.3	96.3	95.5	94.3
9.32	84	95.1	96.3	95.3	93.6
9.34	84	95.1	96.3	95.3	93.6
9.36	84	95.1	96.3	95.3	93.6
9.38	84.1	95.3	96.3	95.4	93.6
9.4	84.1	95.3	96.4	95.5	94.2
9.42	83.8	95.1	96.1	95.5	94.2
9.44	83.8	95.1	96.1	95.2	93.1
9.46	83.8	95.1	96.1	95.2	93.1
9.48	83.7	95	96	95.1	92.9
9.5	83.8	95.1	96.1	95.2	93.5
9.52	83.4	94.9	96	94.9	92.5
9.54	83.4	94.9	96	94.9	92.5
9.56	83.4	94.9	96	94.9	92.5
9.58	83.4	94.9	96	94.9	92.5
9.6	83.5	95	96	95.1	93
9.62	83.3	94.9	95.9	95.1	91.9
9.64	83.3	94.9	95.9	95.1	91.9
9.66	83.3	94.9	95.9	95.1	91.9
9.68	83.4	95	96	95.1	92.4
9.7	83.2	94.8	95.7	94.8	91.5
9.72	83.2	94.8	95.7	94.8	91.5
9.74	83.2	94.8	95.7	94.8	91.5
9.76	83.2	94.8	95.7	94.8	91.5
9.78	83.4	94.9	95.9	94.8	91.5
9.8	83.1	94.6	95.9	94.9	92.1
9.82	83.1	94.6	95.8	94.7	90.9
9.84	83.1	94.6	95.8	94.7	90.9
9.86	83.1	94.6	95.8	94.7	90.9
9.88	83.2	94.7	95.9	94.8	91.3
9.9	82.9	94.5	95.6	94.5	90.5
9.92	82.9	94.5	95.6	94.5	90.5
9.94	82.9	94.5	95.6	94.5	90.5
9.96	82.9	94.5	95.6	94.5	90.5
9.98	83.2	94.6	95.7	94.6	91
10	82.6	94.4	95.3	94.1	90.1
10.02	82.6	94.4	95.3	94.1	90.1
10.04	82.6	94.4	95.3	94.1	90.1
10.06	82.9	94.5	95.3	94.3	90.4
10.08	82.9	94.5	95.3	94.3	90.4
10.1	82.4	94.4	95.5	94	89.8
10.12	82.4	94.4	95.5	94	89.8
10.14	82.4	94.4	95.5	94	89.8
10.16	82.7	94.4	95.5	94	89.8
10.18	82.3	94.5	95.6	94.2	90.1
10.2	82.3	94.4	95.3	94.1	89.4
10.22	82.3	94.4	95.3	94.1	89.4
10.24	82.3	94.3	95.2	94	89.4
10.26	82.4	94.3	95.2	94	89.4
10.28	82.4	94.4	95.3	94.2	89.6
10.3	82	94.2	95.2	93.9	89.2
10.32	82	94.2	95.2	93.9	89.2
10.34	82.1	94.3	95.3	94	89.3
10.36	82.3	94.5	95.5	94.2	89.6
10.38	81.9	94.2	95.3	93.8	89
10.4	81.9	94.2	95.3	93.8	89
10.42	81.9	94.2	95.3	93.8	89
10.44	81.9	94.1	95.2	93.7	89
10.46	82	94.2	95.3	93.8	89
10.48	81.8	94.1	95.1	93.7	88.9
10.5	81.8	94.1	95.1	93.7	88.9
10.52	81.8	94.1	95.1	93.7	88.9
10.54	82	94.1	95.1	93.7	88.9
10.56	81.7	94.1	95.1	93.8	89.1
10.58	81.7	94	95	93.6	88.6
10.6	81.7	94	95	93.6	88.6
10.62	81.7	94	95	93.6	88.6
10.64	81.7	94	95	93.6	88.6
10.66	81.8	94.2	95.1	93.6	88.8
10.68	81.5	94	95	93.5	88.5
10.7	81.5	94	95	93.5	88.5
10.72	81.5	94	95	93.5	88.5
10.74	81.6	94	95.1	93.6	88.7
10.76	81.6	94	95.1	93.6	88.7
10.78	81.3	93.8	94.8	93.6	88.3
10.8	81.3	93.8	94.8	93.6	88.3
10.82	81.3	93.8	94.8	93.6	88.3
10.84	81.5	93.9	94.9	93.6	88.5
10.86	81.3	93.7	94.8	93.5	88.5
10.88	81.3	93.7	94.8	93.5	88.2
10.9	81.3	93.7	94.8	93.5	88.2
10.92	81.3	93.7	94.8	93.5	88.2
10.94	81.4	93.8	95	93.5	88.3
10.96	81.4	93.8	95	93.5	88.3
10.98	81.1	93.6	94.8	93.2	88
11	81.1	93.6	94.8	93.2	88
11.02	81.1	93.6	94.8	93.2	88
11.04	81.2	93.7	94.8	93.3	88.2
11.06	80.9	93.6	94.6	93.2	87.8
11.08	80.9	93.6	94.6	93.2	87.8
11.1	81	93.6	94.6	93.2	87.8
11.12	81	93.6	94.6	93.3	87.8
11.14	81.1	93.8	94.7	93.5	88.1
11.16	80.7	93.6	94.6	93.3	87.8
11.18	80.7	93.6	94.6	93.3	87.8
11.2	80.7	93.5	94.5	93.2	87.7
11.22	80.8	93.6	94.6	93.2	87.7
11.24	80.7	93.3	94.5	93	87.7
11.26	80.7	93.3	94.5	93	87.5
11.28	80.7	93.3	94.5	93	87.5
11.3	80.7	93.4	94.5	93.1	87.6
11.32	80.8	93.4	94.5	93.1	87.6
11.34	80.8	93.5	94.6	93.1	87.7
11.36	80.6	93.3	94.4	92.9	87.4
11.38	80.6	93.3	94.4	92.9	87.4
11.4	80.6	93.3	94.4	92.9	87.4
11.42	80.8	93.4	94.5	93	87.6
11.44	80.5	93.3	94.4	93	87.6
11.46	80.5	93.3	94.4	93	87.3
11.48	80.5	93.3	94.4	93	87.3
11.5	80.5	93.3	94.4	93	87.3
11.52	80.6	93.5	94.5	93.1	87.4
11.54	80.3	93.2	94.2	92.8	87
11.56	80.3	93.2	94.2	92.8	87
11.58	80.3	93.2	94.2	92.8	87
11.6	80.3	93.1	94.2	92.7	87
11.62	80.2	93	94.1	92.8	87
11.64	80.2	93	94.1	92.8	87
11.66	80.2	93	94.1	92.6	86.9
11.68	80.2	93	94.1	92.6	86.9
11.7	80.2	93	94.1	92.6	86.9
11.72	80.4	93.1	94.2	92.7	87.1
11.74	80.3	92.9	94.2	92.7	86.9
11.76	80.3	92.9	94.2	92.7	86.9
11.78	80.2	92.9	94.1	92.6	86.9
11.8	80.3	93	94.2	92.7	87
11.82	80.3	93	94.2	92.7	87
11.84	80	92.9	94.1	92.6	86.9
11.86	80	92.9	94.1	92.6	86.9
11.88	80	92.9	94.2	92.7	86.9
11.9	80.2	93	94.2	92.7	87
11.92	80	92.9	94.1	92.6	86.8
11.94	80	92.9	94.1	92.6	86.8
11.96	80	92.9	94.1	92.6	86.8
11.98	79.9	92.8	94.1	92.6	86.7
12	80	92.9	94.1	92.7	86.7
12.02	79.7	92.7	93.9	92.7	86.9
12.04	79.7	92.7	93.9	92.5	86.6
12.06	79.7	92.7	93.9	92.5	86.6
12.08	79.8	92.8	94	92.5	86.6
12.1	79.9	92.9	94.1	92.6	86.8
12.12	79.7	92.8	93.9	92.6	86.6
12.14	79.7	92.8	93.9	92.6	86.6
12.16	79.7	92.8	93.9	92.6	86.6
12.18	79.6	92.7	93.8	92.5	86.6
12.2	79.7	92.8	93.9	92.6	86.6
12.22	79.5	92.5	93.8	92.4	86.3
12.24	79.5	92.5	93.8	92.4	86.3
12.26	79.6	92.5	93.8	92.4	86.4
12.28	79.8	92.7	93.8	92.4	86.4
12.3	79.7	92.6	93.8	92.5	86.4
12.32	79.7	92.6	93.8	92.5	86.4
12.34	79.7	92.6	93.8	92.5	86.4
12.36	79.6	92.6	93.8	92.4	86.4
12.38	79.6	92.6	93.8	92.4	86.4
12.4	79.3	92.3	93.8	92.4	86.4
12.42	79.3	92.3	93.7	92.2	86.1
12.44	79.3	92.3	93.7	92.2	86.1
12.46	79.4	92.3	93.7	92.3	86.2
12.48	79.5	92.4	93.8	92.3	86.3
12.5	79.5	92.4	93.8	92.3	86.3
12.52	79.3	92.3	93.6	92.2	86.1
12.54	79.3	92.3	93.6	92.2	86.1
12.56	79.3	92.3	93.6	92.2	86
12.58	79.4	92.4	93.6	92.3	86.1
12.6	79.1	92.2	93.6	92.2	85.9
12.62	79.1	92.2	93.6	92.2	85.9
12.64	79.1	92.2	93.6	92.2	85.9
12.66	79.2	92.3	93.6	92.3	86
12.68	79.4	92.4	93.7	92.4	86.2
12.7	79	92.2	93.5	92.2	86
12.72	79	92.2	93.5	92.2	86
12.74	79	92.1	93.4	92.1	86
12.76	79	92.1	93.5	92.1	86
12.78	79	92.1	93.5	92.1	86.1
12.8	78.9	92	93.5	92	85.8
12.82	78.9	92	93.5	92	85.8
12.84	78.8	91.9	93.5	92	85.7
12.86	78.8	91.9	93.4	92	85.7
12.88	78.9	92	93.5	92	85.8
12.9	78.9	92	93.5	91.9	85.7
12.92	78.9	92	93.5	91.9	85.7
12.94	79	92	93.5	92	85.7
12.96	79.1	92.1	93.6	92.1	85.8
12.98	78.8	92	93.3	91.9	85.5
13	78.8	92	93.3	91.9	85.5
13.02	78.8	92	93.3	91.9	85.5
13.04	78.7	91.9	93.3	91.8	85.5
13.06	78.8	92	93.4	91.8	85.6
13.08	78.7	91.8	93.3	91.7	85.4
13.1	78.7	91.8	93.3	91.7	85.4
13.12	78.7	91.8	93.3	91.7	85.4
13.14	78.9	92	93.3	91.8	85.4
13.16	78.9	92	93.5	92	85.6
13.18	78.6	91.8	93.3	92	85.6
13.2	78.6	91.8	93.3	91.7	85.4
13.22	78.6	91.8	93.3	91.7	85.4
13.24	78.6	91.8	93.3	91.7	85.4
13.26	78.7	91.9	93.4	91.8	85.4
13.28	78.5	91.7	93.1	91.7	85.3
13.3	78.5	91.7	93.1	91.7	85.3
13.32	78.5	91.7	93.1	91.7	85.3
13.34	78.5	91.7	93.1	91.7	85.3
13.36	78.6	91.7	93.2	91.7	85.4
13.38	78.3	91.6	93.1	91.6	85.1
13.4	78.3	91.6	93.1	91.6	85.1
13.42	78.3	91.6	93.1	91.6	85.1
13.44	78.4	91.7	93.1	91.7	85.3
13.46	78.3	91.6	93.1	91.7	85.3
13.48	78.3	91.6	93.1	91.7	85.1
13.5	78.3	91.6	93.1	91.7	85.1
13.52	78.3	91.6	93.1	91.7	85.1
13.54	78.4	91.7	93.1	91.7	85.1
13.56	78.2	91.7	93.2	91.7	85.2
13.58	78.2	91.4	93	91.5	85
13.6	78.2	91.4	93	91.5	85
13.62	78.2	91.4	93	91.5	85
13.64	78.3	91.4	93	91.6	85.1
13.66	78.1	91.4	92.9	91.4	85
13.68	78.1	91.4	92.9	91.4	85
13.7	78.1	91.4	92.9	91.4	85
13.72	78.1	91.4	92.9	91.4	85
13.74	78.2	91.5	93	91.4	85.1
13.76	77.9	91.2	92.8	91.3	84.8
13.78	77.9	91.2	92.8	91.3	84.8
13.8	77.9	91.2	92.8	91.3	84.8
13.82	78	91.3	92.9	91.5	84.9
13.84	78	91.3	92.9	91.5	84.9
13.86	77.8	91.2	92.7	91.3	84.6
13.88	77.8	91.2	92.7	91.3	84.6
13.9	77.8	91.2	92.7	91.3	84.6
13.92	77.9	91.2	92.7	91.3	84.6
13.94	77.9	91.3	92.8	91.3	84.7
13.96	77.8	91	92.6	91.2	84.5
13.98	77.8	91	92.6	91.2	84.5
14	77.8	91	92.6	91.2	84.5
14.02	77.8	91.1	92.6	91.2	84.5
14.04	77.8	91.1	92.6	91.2	84.6
14.06	77.6	91.1	92.6	91.1	84.5
14.08	77.6	91.1	92.6	91.1	84.5
14.1	77.6	91.1	92.6	91.2	84.5
14.12	77.8	91.1	92.7	91.2	84.6
14.14	77.7	90.9	92.6	91	84.3
14.16	77.7	90.9	92.6	91	84.3
14.18	77.7	90.9	92.6	91	84.3
14.2	77.6	90.9	92.6	91	84.3
14.22	77.7	91	92.6	91.1	84.3
14.24	77.5	90.9	92.5	91	84.2
14.26	77.5	90.9	92.5	91	84.2
14.28	77.5	90.9	92.5	91	84.2
14.3	77.6	90.9	92.5	91	84.2
14.32	77.6	91	92.6	91.1	84.3
14.34	77.4	90.7	92.4	90.8	84
14.36	77.4	90.7	92.4	90.8	84
14.38	77.5	90.8	92.4	90.8	84.1
14.4	77.5	90.8	92.4	90.8	84.1
14.42	77.6	90.9	92.6	90.9	84.2
14.44	77.3	90.8	92.5	90.9	84
14.46	77.3	90.8	92.5	90.9	84
14.48	77.3	90.8	92.5	90.9	84
14.5	77.4	90.8	92.5	91	84.1
14.52	77.4	90.8	92.5	91	84.1
14.54	77.3	90.6	92.3	90.9	83.8
14.56	77.3	90.6	92.3	90.9	83.8
14.58	77.3	90.6	92.3	90.9	83.8
14.6	77.4	90.7	92.4	90.9	83.8
14.62	77.1	90.6	92.2	90.9	84
14.64	77.1	90.6	92.2	90.6	83.9
14.66	77.1	90.6	92.2	90.6	83.9
14.68	77.1	90.6	92.2	90.6	83.9
14.7	77.2	90.6	92.2	90.8	83.9
14.72	77.2	90.6	92.2	90.8	83.9
14.74	77.1	90.5	92.1	90.7	83.8
14.76	77.1	90.5	92.1	90.7	83.8
14.78	77	90.5	92.1	90.6	83.7
14.8	77.1	90.6	92.2	90.6	83.8
14.82	76.9	90.5	92.1	90.5	83.5
14.84	76.9	90.5	92.1	90.5	83.5
14.86	77	90.6	92.1	90.5	83.5
14.88	77	90.6	92.1	90.6	83.6
14.9	77.1	90.6	92.2	90.6	83.7
14.92	76.9	90.3	92	90.3	83.4
14.94	76.9	90.3	92	90.3	83.4
14.96	76.9	90.3	92	90.3	83.5
14.98	77	90.4	92.1	90.3	83.5
15	76.7	90.2	91.9	90.5	83.6
15.02	76.7	90.2	91.9	90.5	83.5
15.04	76.7	90.2	91.9	90.5	83.5
15.06	76.7	90.2	91.8	90.4	83.5
15.08	76.7	90.2	91.8	90.4	83.5
15.1	76.8	90.3	92	90.4	83.5
15.12	76.8	90.2	92	90.4	83.4
15.14	76.8	90.2	92	90.4	83.4
15.16	76.7	90.1	92	90.4	83.3
15.18	76.8	90.2	92	90.4	83.4
15.2	76.5	90	91.7	90.3	83.4
15.22	76.5	90	91.7	90.3	83.1
15.24	76.5	90	91.7	90.3	83.1
15.26	76.5	90	91.7	90.3	83.1
15.28	76.6	90.1	91.8	90.4	83.2
15.3	76.5	90.1	91.7	90.2	83
15.32	76.5	90.1	91.7	90.2	83
15.34	76.5	90.1	91.7	90.2	83
15.36	76.6	90.1	91.8	90.2	83
15.38	76.4	90.1	91.8	90.3	83.1
15.4	76.4	90.1	91.8	90.3	83.1
15.42	76.4	90.1	91.7	90.2	82.9
15.44	76.4	90.1	91.7	90.2	82.9
15.46	76.4	90.1	91.7	90.2	82.9
15.48	76.6	90.1	91.8	90.3	83.1
15.5	76.4	89.9	91.6	90.1	82.8
15.52	76.4	89.9	91.6	90.1	82.8
15.54	76.4	89.9	91.6	90.1	82.8
15.56	76.4	89.9	91.6	90.1	82.8
15.58	76.4	90	91.7	90.2	82.9
15.6	76.3	89.8	91.6	90.1	82.8
15.62	76.3	89.8	91.6	90.1	82.8
15.64	76.3	89.8	91.6	90.1	82.8
15.66	76.4	89.8	91.7	90.1	82.8
15.68	76.3	89.7	91.4	89.8	82.6
15.7	76.3	89.7	91.4	89.8	82.6
15.72	76.3	89.7	91.4	89.8	82.6
15.74	76.2	89.6	91.3	89.8	82.6
15.76	76.3	89.7	91.4	89.8	82.6
15.78	76	89.6	91.4	89.8	82.7
15.8	76	89.6	91.4	89.8	82.5
15.82	76	89.6	91.4	89.8	82.5
15.84	76	89.6	91.4	89.8	82.5
15.86	76	89.7	91.4	90	82.6
15.88	76	89.7	91.3	89.8	82.4
15.9	76	89.7	91.3	89.8	82.4
15.92	76	89.7	91.3	89.8	82.4
15.94	76	89.7	91.3	89.8	82.4
15.96	76	89.7	91.4	89.9	82.5
15.98	75.9	89.4	91.2	89.7	82.3
16	75.9	89.4	91.2	89.7	82.3
16.02	75.9	89.4	91.2	89.7	82.4
16.04	76	89.6	91.3	89.8	82.4
16.06	75.7	89.3	91.1	89.7	82.2
16.08	75.7	89.3	91.1	89.7	82.2
16.1	75.7	89.3	91.1	89.7	82.2
16.12	75.6	89.3	91.1	89.6	82.1
16.14	75.8	89.4	91.1	89.6	82.1
16.16	75.8	89.4	91.2	89.7	82.2
16.18	75.8	89.5	91.2	89.7	82.2
16.2	75.8	89.5	91.2	89.7	82.2
16.22	75.8	89.5	91.3	89.7	82.3
16.24	75.8	89.5	91.3	89.7	82.3
16.26	75.7	89.5	91.3	89.8	82.3
16.28	75.7	89.3	91.2	89.6	82.2
16.3	75.7	89.3	91.2	89.6	82.2
16.32	75.6	89.3	91.1	89.6	82.1
16.34	75.7	89.4	91.2	89.6	82.2
16.36	75.5	89.3	91	89.4	81.9
16.38	75.5	89.3	91	89.4	81.9
16.4	75.6	89.2	91	89.5	82
16.42	75.4	89	90.9	89.4	81.8
16.44	75.4	89	90.9	89.4	81.8
16.46	75.4	89	90.9	89.4	81.8
16.48	75.4	89	90.9	89.4	81.8
16.5	75.5	89.1	91	89.5	81.9
16.52	75.4	89	90.9	89.3	81.8
16.54	75.4	89	90.9	89.3	81.8
16.56	75.4	89	90.9	89.3	81.8
16.58	75.4	89	90.9	89.3	81.8
16.6	75.2	88.9	91	89.3	81.9
16.62	75.2	88.9	91	89.3	81.9
16.64	75.2	88.9	90.8	89.1	81.7
16.66	75.2	88.9	90.8	89.2	81.7
16.68	75.3	88.9	90.8	89.2	81.7
16.7	75.4	89	90.9	89.3	81.9
16.72	75.1	88.6	90.7	89.2	81.5
16.74	75.1	88.6	90.7	89.2	81.5
16.76	75.1	88.6	90.7	89.2	81.5
16.78	75.2	88.7	90.8	89.2	81.6
16.8	75.2	88.7	90.8	89.2	81.6
16.82	75.2	88.8	90.7	89.1	81.5
16.84	75.2	88.8	90.7	89.1	81.5
16.86	75.1	88.8	90.6	89.1	81.4
16.88	75.2	88.8	90.7	89.1	81.5
16.9	75	88.7	90.6	88.9	81.4
16.92	75	88.7	90.6	88.9	81.4
16.94	75	88.7	90.6	88.9	81.4
16.96	75	88.7	90.6	88.9	81.4
16.98	75.1	88.8	90.6	89	81.4
17	74.9	88.6	90.6	89	81.4
17.02	74.9	88.6	90.4	88.9	81.2
17.04	74.9	88.6	90.4	88.9	81.2
17.06	75	88.6	90.5	89	81.3
17.08	75	88.8	90.6	89	81.4
17.1	74.8	88.6	90.3	88.7	81.1
17.12	74.8	88.6	90.3	88.7	81.1
17.14	74.8	88.6	90.3	88.7	81.1
17.16	74.8	88.7	90.4	88.8	81.2
17.18	75	88.7	90.4	88.8	81.2
17.2	75	88.6	90.5	88.9	81.1
17.22	75	88.6	90.5	88.9	81.1
17.24	75	88.6	90.5	88.9	81.1
17.26	74.9	88.5	90.4	88.9	81
17.28	74.7	88.3	90.2	88.8	81
17.3	74.7	88.3	90.2	88.8	81
17.32	74.7	88.3	90.2	88.8	81
17.34	74.8	88.4	90.2	88.8	81.1
17.36	74.8	88.4	90.2	88.8	81.1
17.38	74.7	88.5	90.3	88.9	81.2
17.4	74.7	88.5	90.2	88.7	81
17.42	74.7	88.5	90.2	88.7	81
17.44	74.7	88.5	90.2	88.7	81
17.46	74.8	88.5	90.3	88.8	81
17.48	74.6	88.2	90.3	88.8	81
17.5	74.6	88.2	90.2	88.6	80.9
17.52	74.6	88.2	90.2	88.6	80.9
17.54	74.5	88.1	90.1	88.6	80.9
17.56	74.6	88.2	90.2	88.6	81
17.58	74.5	88.2	90	88.5	80.7
17.6	74.5	88.2	90	88.5	80.7
17.62	74.5	88.2	90	88.5	80.7
17.64	74.5	88.2	90.1	88.5	80.8
17.66	74.6	88.3	90.1	88.6	80.8
17.68	74.3	88.2	90.1	88.5	80.7
17.7	74.3	88.2	90.1	88.5	80.7
17.72	74.3	88.2	90.1	88.5	80.7
17.74	74.3	88.2	90.1	88.5	80.7
17.76	74.3	88.3	90.1	88.5	80.8
17.78	74.3	88	90	88.5	80.6
17.8	74.3	88	90	88.5	80.6
17.82	74.3	88	90	88.5	80.6
17.84	74.3	88	90	88.5	80.6
17.86	74.5	88.2	90.1	88.5	80.8
17.88	74.3	87.9	89.8	88.2	80.4
17.9	74.3	87.9	89.8	88.2	80.4
17.92	74.3	87.9	89.8	88.2	80.4
17.94	74.3	87.9	89.8	88.2	80.4
17.96	74.2	88	89.8	88.3	80.5
17.98	74.2	88	89.8	88.3	80.5
18	74.2	88	89.8	88.3	80.5
18.02	74.1	87.9	89.8	88.2	80.4
18.04	74.2	88	89.9	88.3	80.6
18.06	74	87.8	89.7	88.2	80.6
18.08	74	87.8	89.7	88.2	80.4
18.1	74	87.8	89.7	88.2	80.4
18.12	74.1	87.9	89.8	88.2	80.4
18.14	74.1	87.9	89.8	88.2	80.4
18.16	74	87.7	89.7	88.1	80.3
18.18	74	87.7	89.7	88.1	80.3
18.2	74	87.7	89.7	88.1	80.3
18.22	74.1	87.8	89.8	88.1	80.3
18.24	74.2	87.9	89.9	88.2	80.5
18.26	73.9	87.6	89.7	88.1	80.3
18.28	73.9	87.6	89.7	88.1	80.3
18.3	73.9	87.6	89.7	88.1	80.3
18.32	73.9	87.6	89.7	88.1	80.3
18.34	73.9	87.6	89.7	88.1	80.3
18.36	73.9	87.6	89.7	87.9	80.1
18.38	73.9	87.6	89.7	87.9	80.1
18.4	73.9	87.6	89.7	87.9	80.1
18.42	74	87.7	89.8	87.9	80.1
18.44	73.7	87.5	89.6	87.9	80.2
18.46	73.7	87.5	89.6	87.9	80.1
18.48	73.7	87.5	89.6	87.9	80.1
18.5	73.7	87.5	89.6	87.9	80.1
18.52	73.7	87.5	89.6	87.9	80.1
18.54	73.7	87.5	89.6	87.9	80.1
18.56	73.7	87.5	89.5	87.8	80
18.58	73.7	87.5	89.5	87.8	80
18.6	73.7	87.5	89.5	87.8	80
18.62	73.8	87.6	89.6	87.9	80.1
18.64	73.6	87.4	89.4	87.7	79.8
18.66	73.6	87.4	89.4	87.7	79.8
18.68	73.6	87.4	89.4	87.7	79.8
18.7	73.6	87.5	89.4	87.8	79.9
18.72	73.7	87.6	89.5	87.9	80
18.74	73.5	87.4	89.4	87.6	79.9
18.76	73.5	87.4	89.4	87.6	79.9
18.78	73.5	87.4	89.4	87.6	79.8
18.8	73.5	87.4	89.4	87.7	79.8
18.82	73.5	87.4	89.4	87.7	79.9
18.84	73.5	87.3	89.2	87.5	79.8
18.86	73.5	87.3	89.2	87.5	79.8
18.88	73.5	87.3	89.2	87.5	79.8
18.9	73.5	87.3	89.2	87.5	79.8
18.92	73.5	87.3	89.3	87.6	79.9
18.94	73.5	87.1	89.2	87.2	79.7
18.96	73.5	87.1	89.2	87.2	79.7
18.98	73.5	87.2	89.2	87.3	79.7
19	73.6	87.3	89.3	87.5	79.9
19.02	73.6	87.3	89.3	87.5	79.9
19.04	73.5	87.2	89.2	87.3	79.8
19.06	73.5	87.2	89.2	87.3	79.8
19.08	73.4	87.1	89.1	87.2	79.7
19.1	73.5	87.1	89.2	87.2	79.7
19.12	73.4	87	89	87.1	79.5
19.14	73.4	87	89	87.1	79.5
19.16	73.4	87	89	87.1	79.5
19.18	73.4	87	89	87.1	79.5
19.2	73.4	87	89	87.1	79.5
19.22	73.1	86.9	89	87.3	79.5
19.24	73.1	86.9	89	87	79.3
19.26	73.1	86.9	89	87	79.3
19.28	73.2	86.9	89.1	87	79.4
19.3	73.2	87	89.2	87	79.5
19.32	73.2	86.9	88.9	87	79.3
19.34	73.2	86.9	88.9	87	79.3
19.36	73.2	86.9	88.9	87	79.3
19.38	73.2	86.9	88.9	87	79.3
19.4	73.3	87	89	87.1	79.4
19.42	73.1	86.9	89	86.8	79.2
19.44	73.1	86.9	89	86.8	79.2
19.46	73.1	86.8	88.9	86.7	79.1
19.48	73	86.8	88.9	86.8	79.2
19.5	72.9	86.6	88.9	86.8	79.2
19.52	72.9	86.6	88.6	86.7	79
19.54	72.9	86.6	88.6	86.7	79
19.56	72.9	86.6	88.6	86.7	79
19.58	73.1	86.7	88.7	86.7	79
19.6	72.9	86.6	88.7	86.7	79.1
19.62	72.9	86.6	88.7	86.7	79.1
19.64	72.9	86.6	88.7	86.7	79.1
19.66	72.9	86.6	88.7	86.7	79.1
19.68	72.9	86.7	88.7	86.8	79.2
19.7	72.9	86.7	88.7	86.8	79.2
19.72	72.8	86.6	88.6	86.6	79
19.74	72.8	86.6	88.6	86.6	79
19.76	72.9	86.6	88.7	86.7	79.1
19.78	72.9	86.6	88.7	86.7	79.1
19.8	72.8	86.5	88.6	86.6	79
19.82	72.8	86.5	88.6	86.6	79
19.84	72.8	86.5	88.6	86.6	79
19.86	72.8	86.5	88.6	86.6	79
19.88	72.9	86.6	88.7	86.7	79
19.9	72.8	86.4	88.6	86.5	78.8
19.92	72.8	86.4	88.6	86.5	78.8
19.94	72.8	86.4	88.6	86.5	78.8
19.96	72.8	86.4	88.6	86.5	78.8
19.98	72.6	86.3	88.6	86.6	78.9
20	72.6	86.3	88.4	86.5	78.8
20.02	72.6	86.3	88.4	86.5	78.8
20.04	72.6	86.3	88.4	86.5	78.8
20.06	72.7	86.3	88.4	86.5	78.8
20.08	72.7	86.3	88.5	86.6	78.9
20.1	72.6	86.2	88.4	86.5	78.7
20.12	72.6	86.2	88.4	86.5	78.7
20.14	72.7	86.3	88.5	86.5	78.7
20.16	72.8	86.5	88.5	86.5	78.8
20.18	72.6	86.3	88.5	86.3	78.7
20.2	72.6	86.3	88.5	86.3	78.7
20.22	72.6	86.3	88.5	86.3	78.7
20.24	72.5	86.2	88.4	86.3	78.7
20.26	72.5	86.2	88.5	86.4	78.8
20.28	72.4	86	88.2	86.2	78.7
20.3	72.4	86	88.2	86.2	78.7
20.32	72.4	86	88.2	86.2	78.7
20.34	72.5	86	88.2	86.2	78.7
20.36	72.3	86.1	88.3	86.3	78.7
20.38	72.3	86.1	88.3	86.3	78.7
20.4	72.3	86.1	88.2	86.2	78.5
20.42	72.3	86.1	88.2	86.2	78.5
20.44	72.3	86.1	88.2	86.2	78.5
20.46	72.4	86.1	88.3	86.2	78.6
20.48	72.3	85.9	88.2	86	78.4
20.5	72.3	85.9	88.2	86	78.4
20.52	72.4	86	88.3	86.1	78.5
20.54	72.4	86	88.3	86.1	78.5
20.56	72.5	86.2	88.5	86.3	78.6
20.58	72.1	86	88.2	86.2	78.4
20.6	72.1	86	88.2	86.2	78.4
20.62	72	85.9	88.2	86.1	78.4
20.64	72.3	86	88.2	86.1	78.5
20.66	72.3	85.7	88.1	86	78.5
20.68	72.3	85.7	88.1	86	78.5
20.7	72.3	85.7	88.1	86	78.5
20.72	72.3	85.7	88.1	86	78.5
20.74	72.1	85.7	88.2	86.1	78.5
20.76	72.1	85.7	88.2	86.1	78.5
20.78	72.1	85.7	88.1	86	78.4
20.8	72.1	85.7	88.1	86	78.4
20.82	72.1	85.7	88	85.9	78.3
20.84	72.2	85.8	88	86	78.4
20.86	72.1	85.7	87.8	85.9	78.2
20.88	72.1	85.7	87.8	85.9	78.2
20.9	72.1	85.7	87.8	85.9	78.2
20.92	72.1	85.7	87.8	85.9	78.2
20.94	72.1	85.8	88	85.9	78.3
20.96	72	85.6	87.9	85.7	78.2
20.98	72	85.6	87.9	85.7	78.2
21	72	85.6	87.9	85.7	78.2
21.02	72.1	85.6	87.9	85.9	78.3
21.04	71.9	85.6	87.8	85.8	78.3
21.06	71.9	85.6	87.8	85.8	78.3
21.08	71.9	85.6	87.8	85.8	78.2
21.1	71.9	85.6	87.8	85.7	78.1
21.12	72	85.6	87.8	85.7	78.1
21.14	72	85.7	87.8	85.8	78.2
21.16	71.9	85.4	87.7	85.6	78
21.18	71.9	85.4	87.7	85.6	78
21.2	71.9	85.4	87.7	85.6	78
21.22	71.9	85.4	87.7	85.6	78
21.24	71.7	85.3	87.7	85.6	78.1
21.26	71.7	85.3	87.7	85.5	78
21.28	71.7	85.3	87.7	85.5	78
21.3	71.7	85.3	87.7	85.5	78
21.32	71.9	85.3	87.8	85.6	78
21.34	71.8	85.3	87.7	85.6	77.9
21.36	71.8	85.3	87.7	85.6	77.9
21.38	71.8	85.3	87.7	85.6	77.9
21.4	71.8	85.3	87.7	85.6	77.9
21.42	71.8	85.4	87.7	85.6	77.9
21.44	71.7	85.2	87.5	85.4	77.8
21.46	71.7	85.2	87.5	85.4	77.8
21.48	71.7	85.2	87.5	85.4	77.8
21.5	71.7	85.2	87.5	85.4	77.8
21.52	71.7	85.3	87.6	85.5	77.9
21.54	71.7	85.1	87.5	85.4	77.8
21.56	71.7	85.1	87.5	85.4	77.8
21.58	71.7	85.1	87.5	85.4	77.8
21.6	71.7	85.1	87.5	85.4	77.8
21.62	71.7	85.3	87.6	85.4	77.8
21.64	71.5	85.1	87.5	85.3	77.6
21.66	71.5	85.1	87.5	85.3	77.6
21.68	71.6	85.3	87.6	85.4	77.8
21.7	71.7	85.4	87.7	85.5	77.8
21.72	71.6	85.1	87.5	85.3	77.5
21.74	71.6	85.1	87.5	85.3	77.5
21.76	71.6	85.1	87.5	85.3	77.5
21.78	71.5	85.1	87.4	85.2	77.5
21.8	71.7	85.2	87.5	85.3	77.5
21.82	71.6	85	87.4	85.3	77.6
21.84	71.6	85	87.4	85.4	77.5
21.86	71.6	85	87.4	85.4	77.5
21.88	71.6	85	87.4	85.4	77.5
21.9	71.6	85.1	87.4	85.4	77.5
21.92	71.5	85	87.3	85.2	77.5
21.94	71.5	85	87.3	85.2	77.5
21.96	71.5	85	87.3	85.2	77.5
21.98	71.5	85	87.3	85.2	77.5
22	71.5	85	87.4	85.2	77.6
22.02	71.2	84.8	87.3	85	77.4
22.04	71.2	84.8	87.3	85	77.4
22.06	71.2	84.8	87.3	85	77.4
22.08	71.3	84.9	87.3	85	77.4
22.1	71.3	84.9	87.3	85.1	77.5
22.12	71.2	84.7	87.1	85.1	77.3
22.14	71.2	84.7	87.1	85.1	77.3
22.16	71.2	84.7	87.1	85.1	77.3
22.18	71.3	84.8	87.2	85.1	77.3
22.2	71.2	84.8	87.1	85	77.4
22.22	71.2	84.8	87.1	85	77.3
22.24	71.2	84.8	87.1	85	77.3
22.26	71.1	84.7	87.1	85	77.2
22.28	71.1	84.7	87.1	85	77.2
22.3	71.2	84.8	87.1	85	77.3
22.32	71.1	84.7	87	84.9	77.2
22.34	71.1	84.7	87	84.9	77.2
22.36	71.1	84.7	87	84.9	77.2
22.38	71.2	84.7	87.1	85	77.3
22.4	71.1	84.4	86.9	84.9	77.1
22.42	71.1	84.4	86.9	84.9	77.1
22.44	71.1	84.4	86.9	84.9	77.1
22.46	71.1	84.5	87	84.9	77.1
22.48	71.2	84.6	87	85	77.1
22.5	71.1	84.5	87	84.9	77
22.52	71.1	84.5	87	84.9	77
22.54	71.1	84.5	87	84.9	77
22.56	71.1	84.6	87.1	84.9	77
22.58	71.1	84.6	87.1	85	77.1
22.6	70.9	84.5	87	84.7	77.1
22.62	70.9	84.5	87	84.7	77.1
22.64	70.9	84.5	87	84.7	77.1
22.66	70.9	84.5	87	84.7	77.1
22.68	71	84.5	87	84.7	77.2
22.7	70.9	84.3	86.8	84.7	76.9
22.72	70.9	84.3	86.8	84.7	76.9
22.74	70.9	84.3	86.7	84.6	76.8
22.76	70.9	84.3	86.8	84.7	76.9
22.78	70.9	84.3	86.8	84.7	76.9
22.8	70.7	84.2	86.5	84.5	76.6
22.82	70.7	84.2	86.5	84.5	76.6
22.84	70.8	84.3	86.6	84.6	76.7
22.86	70.9	84.5	86.7	84.7	76.8
22.88	70.7	84.2	86.7	84.6	76.9
22.9	70.7	84.2	86.7	84.6	76.9
22.92	70.7	84.2	86.7	84.6	76.9
22.94	70.7	84.2	86.7	84.6	76.9
22.96	70.7	84.2	86.7	84.6	76.9
22.98	70.7	84.2	86.7	84.7	77
23	70.7	84.2	86.7	84.6	76.9
23.02	70.7	84.2	86.7	84.6	76.9
23.04	70.7	84.1	86.6	84.5	76.8
23.06	70.7	84.1	86.6	84.5	76.8
23.08	70.6	84	86.5	84.4	76.6
23.1	70.6	84	86.5	84.4	76.6
23.12	70.6	84	86.5	84.4	76.6
23.14	70.6	84	86.5	84.4	76.6
23.16	70.7	84.2	86.6	84.5	76.7
23.18	70.6	84	86.4	84.3	76.6
23.2	70.6	84	86.4	84.3	76.6
23.22	70.6	84	86.4	84.3	76.7
23.24	70.7	84	86.5	84.4	76.7
23.26	70.6	83.9	86.5	84.4	76.7
23.28	70.6	83.9	86.5	84.3	76.6
23.3	70.6	83.9	86.5	84.3	76.6
23.32	70.6	83.9	86.5	84.3	76.6
23.34	70.7	84	86.5	84.3	76.6
23.36	70.4	84	86.6	84.4	76.7
23.38	70.4	83.9	86.5	84.4	76.6
23.4	70.4	83.9	86.5	84.4	76.6
23.42	70.4	83.9	86.4	84.3	76.5
23.44	70.4	83.9	86.5	84.4	76.6
23.46	70.4	83.9	86.5	84.4	76.6
23.48	70.4	83.8	86.3	84.2	76.5
23.5	70.4	83.8	86.3	84.2	76.5
23.52	70.5	83.8	86.3	84.2	76.5
23.54	70.6	83.8	86.4	84.3	76.6
23.56	70.3	83.5	86.1	84	76.2
23.58	70.3	83.5	86.1	84	76.2
23.6	70.3	83.5	86.1	84	76.2
23.62	70.3	83.5	86.1	83.9	76.2
23.64	70.3	83.6	86.1	84	76.3
23.66	70.3	83.6	86.2	84.1	76.3
23.68	70.3	83.6	86.2	84.1	76.3
23.7	70.3	83.6	86.2	84.1	76.3
23.72	70.4	83.6	86.2	84.1	76.3
23.74	70.3	83.6	86.2	84.1	76.3
23.76	70.3	83.6	86.1	84	76.2
23.78	70.3	83.6	86.1	84	76.2
23.8	70.3	83.6	86.1	84	76.2
23.82	70.3	83.7	86.1	84	76.2
23.84	70.3	83.7	86.2	84.1	76.3
23.86	70.1	83.5	86.1	84	76.2
23.88	70.1	83.5	86.1	84	76.2
23.9	70.1	83.5	86.1	84	76.2
23.92	70.1	83.7	86.1	84.1	76.3
23.94	69.9	83.3	86	83.9	76
23.96	69.9	83.3	86	83.9	76
23.98	69.9	83.3	86	83.9	76
24	69.9	83.3	86	83.9	76
24.02	70.1	83.4	86.2	84	76
24.04	70.1	83.6	86	84	76.2
24.06	70.1	83.6	86	84	76.2
24.08	70.1	83.6	86	84	76.2
24.1	70.1	83.7	86.1	84	76.2
24.12	70.1	83.6	86.1	84	76.2
24.14	70	83.6	86.1	84	76.2
24.16	70	83.3	86	83.8	76
24.18	70	83.3	86	83.8	76
24.2	70	83.3	85.9	83.8	76
24.22	70	83.3	85.9	83.8	76
24.24	69.9	83.2	85.8	83.8	75.9
24.26	69.9	83.2	85.8	83.8	75.9
24.28	70	83.3	85.9	83.8	75.9
24.3	70	83.3	85.9	83.8	75.9
24.32	70	83.4	85.9	83.8	76
24.34	69.8	83.3	85.8	83.6	76
24.36	69.8	83.3	85.8	83.6	76
24.38	69.8	83.2	85.8	83.5	76
24.4	69.8	83.3	85.9	83.7	76
24.42	69.7	83.1	85.8	83.6	75.9
24.44	69.7	83.1	85.8	83.6	75.9
24.46	69.7	83.1	85.8	83.6	75.9
24.48	69.8	83.1	85.8	83.7	75.9
24.5	69.9	83.2	85.9	83.8	76
24.52	69.8	83.2	85.9	83.8	76
24.54	69.8	83.1	85.7	83.7	75.9
24.56	69.8	83.1	85.7	83.7	75.9
24.58	69.8	83.1	85.6	83.6	75.8
24.6	69.7	83.1	85.7	83.6	75.9
24.62	69.6	82.9	85.7	83.4	75.8
24.64	69.6	82.9	85.7	83.4	75.8
24.66	69.6	82.9	85.7	83.4	75.8
24.68	69.7	83	85.7	83.5	75.8
24.7	69.8	83.1	85.9	83.5	75.9
24.72	69.6	82.9	85.7	83.4	75.5
24.74	69.6	82.9	85.7	83.4	75.5
24.76	69.6	82.9	85.7	83.4	75.5
24.78	69.7	82.8	85.6	83.4	75.5
24.8	69.6	82.8	85.5	83.4	75.5
24.82	69.6	82.8	85.5	83.4	75.5
24.84	69.6	82.8	85.5	83.4	75.7
24.86	69.6	82.9	85.6	83.4	75.7
24.88	69.6	82.9	85.6	83.4	75.7
24.9	69.6	83	85.7	83.5	75.8
24.92	69.5	82.9	85.5	83.4	75.5
24.94	69.5	82.9	85.5	83.4	75.5
24.96	69.5	82.8	85.4	83.4	75.5
24.98	69.5	82.8	85.4	83.4	75.5
25	69.5	82.7	85.5	83.4	75.5
25.02	69.5	82.7	85.4	83.2	75.4
25.04	69.5	82.7	85.4	83.2	75.4
25.06	69.5	82.8	85.5	83.3	75.5
25.08	69.7	82.9	85.5	83.4	75.6
25.1	69.5	82.6	85.3	83.3	75.5
25.12	69.5	82.6	85.3	83.3	75.5
25.14	69.5	82.6	85.3	83.3	75.5
25.16	69.5	82.6	85.3	83.3	75.5
25.18	69.5	82.7	85.3	83.3	75.5
25.2	69.5	82.7	85.4	83.1	75.5
25.22	69.5	82.7	85.4	83.1	75.4
25.24	69.5	82.7	85.4	83.1	75.4
25.26	69.4	82.6	85.3	83.1	75.4
25.28	69.5	82.7	85.4	83.2	75.4
25.3	69.3	82.6	85.3	83	75.3
25.32	69.3	82.6	85.3	83	75.3
25.34	69.3	82.5	85.3	82.9	75.3
25.36	69.3	82.5	85.3	82.9	75.3
25.38	69.4	82.5	85.3	83	75.3
25.4	69.2	82.4	85.1	82.9	75.1
25.42	69.2	82.4	85.1	82.9	75.1
25.44	69.2	82.4	85.1	82.9	75.1
25.46	69.2	82.5	85.2	83	75.2
25.48	69.1	82.3	85.2	82.9	75.2
25.5	69.1	82.3	85.2	82.9	75.2
25.52	69.1	82.3	85.2	82.9	75.2
25.54	69.1	82.3	85.2	82.9	75.2
25.56	69.2	82.4	85.2	82.9	75.2
25.58	69.1	82.3	85	82.9	75.3
25.6	69.1	82.3	85	82.7	75.1
25.62	69.1	82.3	85	82.7	75.1
25.64	69.1	82.4	85.1	82.8	75.1
25.66	69.1	82.4	85.1	82.8	75.1
25.68	69.1	82.3	85.1	82.7	75.1
25.7	69.1	82.3	85.1	82.7	75.1
25.72	69.1	82.3	85.1	82.7	75.1
25.74	69.1	82.3	85.1	82.7	75.1
25.76	69.1	82.4	85.1	82.8	75.2
25.78	69.1	82.3	85	82.7	75
25.8	69.1	82.3	85	82.7	75
25.82	69.1	82.3	85	82.7	75
25.84	69.2	82.3	85	82.7	75
25.86	69.2	82.3	85.1	82.8	75.1
25.88	69	82.3	85	82.7	75
25.9	69	82.3	85	82.7	75
25.92	69	82.2	84.9	82.6	74.9
25.94	69	82.2	84.9	82.6	74.9
25.96	68.9	82.1	84.8	82.6	75
25.98	68.9	82.1	84.8	82.6	75
26	68.9	82.1	84.8	82.6	75
26.02	68.9	82.1	84.8	82.6	75
26.04	68.9	82.1	84.8	82.6	75
26.06	68.9	82.2	84.8	82.6	75.1
26.08	68.9	82	84.7	82.4	74.8
26.1	68.9	82	84.7	82.4	74.8
26.12	68.9	82	84.7	82.4	74.8
26.14	69	82	84.8	82.5	74.8
26.16	68.8	81.9	84.8	82.4	74.8
26.18	68.8	81.9	84.8	82.4	74.8
26.2	68.8	81.9	84.8	82.4	74.8
26.22	68.9	82	84.9	82.5	74.8
26.24	69	82	85	82.6	75
26.26	68.8	82	84.7	82.5	74.8
26.28	68.8	82	84.7	82.5	74.8
26.3	68.8	82	84.7	82.5	74.8
26.32	68.7	82	84.7	82.4	74.8
26.34	68.7	82	84.7	82.4	74.8
26.36	68.6	81.7	84.6	82.3	74.7
26.38	68.6	81.7	84.6	82.3	74.7
26.4	68.6	81.7	84.6	82.3	74.7
26.42	68.6	81.7	84.6	82.3	74.7
26.44	68.7	81.8	84.6	82.4	74.7
26.46	68.6	81.8	84.5	82.3	74.6
26.48	68.6	81.8	84.5	82.3	74.6
26.5	68.6	81.8	84.5	82.3	74.6
26.52	68.6	81.9	84.6	82.4	74.7
26.54	68.6	81.9	84.6	82.4	74.7
26.56	68.6	81.7	84.5	82.3	74.6
26.58	68.6	81.7	84.5	82.3	74.6
26.6	68.6	81.7	84.5	82.3	74.6
26.62	68.7	81.7	84.6	82.4	74.6
26.64	68.5	81.6	84.5	82.3	74.5
26.66	68.5	81.6	84.5	82.3	74.5
26.68	68.5	81.6	84.5	82.3	74.5
26.7	68.5	81.6	84.4	82.3	74.5
26.72	68.5	81.6	84.4	82.3	74.5
26.74	68.4	81.5	84.2	82.3	74.5
26.76	68.4	81.5	84.2	82	74.4
26.78	68.4	81.5	84.2	82	74.4
26.8	68.5	81.6	84.3	82.1	74.5
26.82	68.5	81.7	84.4	82.2	74.5
26.84	68.5	81.6	84.4	82	74.4
26.86	68.5	81.6	84.4	82	74.4
26.88	68.5	81.6	84.4	82	74.4
26.9	68.4	81.5	84.3	82	74.4
26.92	68.5	81.5	84.3	82	74.4
26.94	68.3	81.4	84.2	82	74.3
26.96	68.3	81.4	84.2	82	74.3
26.98	68.4	81.5	84.3	82	74.4
27	68.5	81.7	84.5	82.2	74.6
27.02	68.4	81.6	84.5	82.2	74.6
27.04	68.4	81.6	84.4	82	74.6
27.06	68.4	81.6	84.4	82	74.6
27.08	68.3	81.5	84.3	82	74.5
27.1	68.3	81.5	84.3	82	74.5
27.12	68.3	81.5	84.3	82	74.4
27.14	68.3	81.3	84.2	82	74.2
27.16	68.3	81.3	84.2	82	74.2
27.18	68.3	81.3	84.2	82	74.3
27.2	68.4	81.4	84.3	82.1	74.3
27.22	68.4	81.4	84.3	82.1	74.3
27.24	68.3	81.3	84.2	82	74.2
27.26	68.3	81.3	84.2	82	74.2
27.28	68.3	81.3	84.2	82	74.2
27.3	68.4	81.4	84.2	82	74.3
27.32	68.3	81.2	84	81.9	74.2
27.34	68.3	81.2	84	81.9	74.2
27.36	68.3	81.2	84	81.9	74.2
27.38	68.2	81.1	84	81.8	74.2
27.4	68.3	81.2	84.1	81.9	74.2
27.42	68.1	81.1	83.9	81.6	73.9
27.44	68.1	81.1	83.9	81.6	73.9
27.46	68.1	81.1	83.9	81.6	73.9
27.48	68.1	81.1	83.9	81.6	73.9
27.5	68	80.9	83.9	81.6	74
27.52	68	80.9	83.8	81.5	73.9
27.54	68	80.9	83.8	81.5	73.9
27.56	68.1	81	83.9	81.6	74
27.58	68.2	81	83.9	81.6	74
27.6	68.2	81	83.9	81.6	74
27.62	68.1	81	83.9	81.6	74.1
27.64	68.1	81	83.9	81.6	74.1
27.66	68	81	83.9	81.6	74
27.68	68	81.1	83.9	81.7	74.1
27.7	67.9	80.9	83.8	81.6	73.9
27.72	67.9	80.9	83.8	81.6	73.9
27.74	67.9	80.9	83.8	81.6	73.9
27.76	68	80.9	83.9	81.6	73.9
27.78	68	81	83.9	81.6	74
27.8	68	80.8	83.8	81.6	73.9
27.82	68	80.8	83.8	81.6	73.9
27.84	68	80.8	83.8	81.6	73.9
27.86	68	80.8	83.8	81.6	73.9
27.88	68.1	80.9	83.9	81.7	73.9
27.9	67.9	80.9	83.9	81.7	73.9
27.92	67.9	80.8	83.8	81.5	73.8
27.94	67.9	80.8	83.8	81.5	73.8
27.96	67.9	80.7	83.8	81.4	73.8
27.98	67.9	80.8	83.8	81.5	73.9
28	67.8	80.8	83.7	81.4	73.9
28.02	67.8	80.8	83.7	81.4	73.9
28.04	67.9	80.8	83.8	81.4	73.9
28.06	67.9	80.8	83.8	81.4	73.9
28.08	67.9	80.9	83.8	81.5	73.9
28.1	67.8	80.8	83.7	81.5	73.7
28.12	67.8	80.8	83.7	81.5	73.7
28.14	67.8	80.8	83.7	81.5	73.7
28.16	67.9	80.8	83.8	81.5	73.7
28.18	67.8	80.7	83.7	81.3	73.7
28.2	67.8	80.7	83.7	81.3	73.7
28.22	67.8	80.7	83.7	81.3	73.7
28.24	67.7	80.6	83.6	81.3	73.6
28.26	67.8	80.7	83.7	81.4	73.6
28.28	67.7	80.7	83.7	81.4	73.7
28.3	67.7	80.6	83.5	81.3	73.6
28.32	67.7	80.6	83.5	81.3	73.6
28.34	67.7	80.6	83.5	81.3	73.6
28.36	67.8	80.6	83.5	81.3	73.6
28.38	67.7	80.6	83.5	81.1	73.5
28.4	67.7	80.6	83.5	81.1	73.5
28.42	67.7	80.6	83.5	81.1	73.5
28.44	67.7	80.7	83.5	81.2	73.6
28.46	67.7	80.7	83.5	81.3	73.6
28.48	67.6	80.6	83.4	81.2	73.5
28.5	67.6	80.6	83.4	81.2	73.5
28.52	67.6	80.6	83.4	81.2	73.5
28.54	67.8	80.7	83.5	81.3	73.6
28.56	67.8	80.7	83.5	81.3	73.7
28.58	67.6	80.4	83.4	81.2	73.7
28.6	67.6	80.4	83.4	81.2	73.6
28.62	67.5	80.3	83.2	81.1	73.5
28.64	67.5	80.3	83.2	81.1	73.5
28.66	67.5	80.3	83.3	81.2	73.6
28.68	67.3	80.3	83.2	81.1	73.5
28.7	67.3	80.3	83.2	81.1	73.5
28.72	67.4	80.4	83.3	81.1	73.5
28.74	67.4	80.4	83.3	81.1	73.5
28.76	67.6	80.4	83.3	81.1	73.5
28.78	67.6	80.3	83.4	81	73.5
28.8	67.6	80.3	83.4	81	73.5
28.82	67.6	80.3	83.4	81	73.5
28.84	67.6	80.4	83.5	81	73.5
28.86	67.4	80.3	83.3	81	73.4
28.88	67.4	80.3	83.3	81	73.4
28.9	67.4	80.3	83.3	81	73.4
28.92	67.4	80.3	83.3	81	73.4
28.94	67.5	80.3	83.3	81.1	73.4
28.96	67.5	80.2	83.3	80.9	73.4
28.98	67.5	80.2	83.3	80.9	73.3
29	67.5	80.2	83.3	80.9	73.3
29.02	67.5	80.2	83.3	80.9	73.2
29.04	67.5	80.3	83.3	80.9	73.4
29.06	67.3	80.1	83	80.8	73.2
29.08	67.3	80.1	83	80.8	73.2
29.1	67.3	80.1	83.1	80.8	73.2
29.12	67.3	80.1	83.1	80.8	73.3
29.14	67.4	80.2	83.1	80.9	73.4
29.16	67.3	80.2	83	80.8	73.2
29.18	67.3	80.2	83	80.8	73.2
29.2	67.2	80.2	83	80.8	73.2
29.22	67.3	80.2	83.1	80.9	73.2
29.24	67.3	80.2	83.1	80.9	73.2
29.26	67.2	80	83.1	80.8	73.2
29.28	67.2	80	83.1	80.8	73.2
29.3	67.2	80.1	83.1	80.8	73.2
29.32	67.3	80.1	83.1	80.8	73.2
29.34	67.2	80	82.9	80.8	73.2
29.36	67.2	80	82.9	80.7	73.2
29.38	67.2	80	82.9	80.7	73.2
29.4	67.2	80	82.9	80.7	73.2
29.42	67.2	80	82.9	80.7	73.2
29.44	67.2	80	82.9	80.7	73.2
29.46	67.2	80	82.9	80.7	73
29.48	67.2	80	82.9	80.7	73
29.5	67.2	79.9	82.8	80.7	72.9
29.52	67.2	80	82.9	80.7	73
29.54	67	79.9	82.9	80.6	73
29.56	67	79.9	82.9	80.6	73
29.58	67	79.9	82.9	80.6	73
29.6	67.1	79.9	82.9	80.7	73
29.62	67.1	80	83	80.7	73.1
29.64	66.9	79.8	82.8	80.4	72.8
29.66	66.9	79.8	82.8	80.4	72.8
29.68	66.9	79.8	82.8	80.4	72.8
29.7	67.1	79.9	82.9	80.5	72.8
29.72	67.2	79.8	82.6	80.4	72.9
29.74	67.2	79.8	82.6	80.4	72.8
29.76	67.2	79.8	82.6	80.4	72.8
29.78	67.1	79.8	82.6	80.4	72.7
29.8	67.1	79.8	82.6	80.4	72.7
29.82	67.1	79.8	82.7	80.4	72.8
29.84	66.9	79.7	82.8	80.4	72.8
29.86	66.9	79.7	82.8	80.4	72.8
29.88	66.9	79.8	82.8	80.4	72.8
29.9	67	79.7	82.8	80.4	72.8
29.92	66.9	79.6	82.8	80.4	72.8
29.94	66.9	79.6	82.8	80.4	72.8
29.96	66.9	79.6	82.8	80.4	72.8
29.98	66.9	79.6	82.8	80.4	72.8
30	66.9	79.7	82.8	80.4	72.9
30.02	66.9	79.6	82.7	80.3	72.8
30.04	66.9	79.6	82.7	80.3	72.8
30.06	66.9	79.6	82.7	80.3	72.8
30.08	66.9	79.6	82.7	80.3	72.8
30.1	66.9	79.6	82.7	80.3	72.8
30.12	66.8	79.5	82.5	80.3	72.8
30.14	66.8	79.5	82.5	80.3	72.8
30.16	66.8	79.5	82.5	80.3	72.8
30.18	66.8	79.6	82.6	80.4	72.8
30.2	66.9	79.6	82.6	80.4	72.9
30.22	66.7	79.5	82.5	80.3	72.6
30.24	66.7	79.5	82.5	80.3	72.6
30.26	66.7	79.5	82.5	80.3	72.6
30.28	66.8	79.5	82.6	80.3	72.6
30.3	66.8	79.5	82.6	80.4	72.6
30.32	66.8	79.5	82.5	80.2	72.7
30.34	66.8	79.5	82.5	80.2	72.7
30.36	66.8	79.5	82.5	80.2	72.7
30.38	66.8	79.6	82.5	80.2	72.8
30.4	66.6	79.3	82.3	80	72.4
30.42	66.6	79.3	82.3	80	72.4
30.44	66.6	79.3	82.3	80	72.4
30.46	66.5	79.2	82.3	80	72.4
30.48	66.6	79.2	82.3	80	72.4
30.5	66.6	79.1	82.3	80	72.4
30.52	66.6	79.1	82.3	80	72.5
30.54	66.6	79.1	82.3	80	72.5
30.56	66.7	79.2	82.4	80.1	72.5
30.58	66.7	79.3	82.4	80.1	72.6
30.6	66.6	79.3	82.3	80	72.5
30.62	66.6	79.3	82.3	80	72.5
30.64	66.6	79.3	82.3	80	72.5
30.66	66.6	79.3	82.3	80	72.5
30.68	66.6	79.4	82.4	80.1	72.5
30.7	66.6	79.2	82.3	80	72.4
30.72	66.6	79.2	82.3	80	72.4
30.74	66.6	79.1	82.3	80	72.4
30.76	66.6	79.2	82.3	80	72.4
30.78	66.6	79.2	82.3	80	72.4
30.8	66.4	79	82	79.8	72.3
30.82	66.4	79	82	79.8	72.3
30.84	66.5	79.1	82	79.9	72.4
30.86	66.6	79.1	82	79.9	72.4
30.88	66.6	79.1	82.2	80	72.6
30.9	66.6	79.1	82.2	80.1	72.5
30.92	66.6	79.1	82.2	80.1	72.5
30.94	66.6	79.1	82.2	80.1	72.5
30.96	66.6	79.1	82.2	80.1	72.4
30.98	66.6	79.1	82.2	80.1	72.4
31	66.5	79.1	82.2	79.9	72.3
31.02	66.5	79.1	82.2	79.9	72.3
31.04	66.4	79	82.2	79.8	72.3
31.06	66.5	79.1	82.2	79.8	72.3
31.08	66.5	79	82	79.8	72.3
31.1	66.5	79	82	79.8	72.3
31.12	66.5	79	82	79.8	72.3
31.14	66.5	79	82	79.8	72.3
31.16	66.5	79.1	82	79.9	72.3
31.18	66.4	79	82	79.8	72.1
31.2	66.4	79	82	79.8	72.1
31.22	66.4	79	82	79.8	72.1
31.24	66.4	79	81.9	79.8	72.1
31.26	66.2	78.9	82	79.9	72.2
31.28	66.2	78.9	81.9	79.8	72.2
31.3	66.2	78.9	81.9	79.8	72.2
31.32	66.3	79	81.9	79.8	72.3
31.34	66.3	79	81.9	79.8	72.3
31.36	66.3	79	82	79.8	72.3
31.38	66.3	78.8	82	79.6	72.1
31.4	66.3	78.8	82	79.6	72.1
31.42	66.3	78.8	82	79.6	72.1
31.44	66.3	78.8	82	79.7	72.1
31.46	66.2	78.7	81.8	79.7	72.1
31.48	66.2	78.7	81.8	79.7	72
31.5	66.2	78.7	81.8	79.7	72
31.52	66.2	78.7	81.8	79.7	72
31.54	66.2	78.8	81.9	79.7	72.1
31.56	66.1	78.6	81.6	79.5	72
31.58	66.1	78.6	81.6	79.5	72
31.6	66.1	78.6	81.6	79.5	72
31.62	66.1	78.5	81.6	79.4	71.9
31.64	66.1	78.6	81.6	79.5	72
31.66	66.1	78.6	81.6	79.5	72
31.68	66.1	78.6	81.8	79.5	72
31.7	66.1	78.6	81.8	79.5	72
31.72	66.1	78.6	81.8	79.5	72
31.74	66.2	78.7	81.8	79.5	72
31.76	66.1	78.6	81.6	79.5	71.9
31.78	66.1	78.4	81.7	79.5	72
31.8	66.1	78.4	81.7	79.5	71.9
31.82	66.1	78.4	81.7	79.5	71.9
31.84	66.1	78.4	81.7	79.5	71.9
31.86	66.1	78.4	81.7	79.5	71.9
31.88	66.1	78.6	81.8	79.4	71.9
31.9	66	78.6	81.6	79.4	71.9
31.92	66	78.6	81.6	79.4	71.9
31.94	66	78.6	81.6	79.4	71.9
31.96	65.9	78.6	81.6	79.5	71.9
31.98	65.9	78.4	81.5	79.3	71.8
32	65.9	78.4	81.5	79.3	71.8
32.02	65.9	78.4	81.5	79.3	71.8
32.04	65.9	78.3	81.4	79.3	71.7
32.06	66	78.3	81.5	79.3	71.8
32.08	65.9	78.2	81.4	79.2	71.7
32.1	65.9	78.2	81.4	79.2	71.7
32.12	65.9	78.2	81.4	79.2	71.7
32.14	65.9	78.3	81.5	79.2	71.7
32.16	65.9	78.3	81.5	79.3	71.7
32.18	65.8	78.2	81.4	79.3	71.7
32.2	65.8	78.2	81.4	79.2	71.6
32.22	65.8	78.2	81.4	79.2	71.6
32.24	65.9	78.2	81.4	79.2	71.7
32.26	65.9	78.3	81.4	79.3	71.7
32.28	65.8	78.2	81.3	79.2	71.6
32.3	65.8	78.2	81.3	79.2	71.6
32.32	65.7	78.2	81.3	79.1	71.6
32.34	65.7	78.2	81.3	79.1	71.6
32.36	65.7	78.1	81.3	79.2	71.6
32.38	65.7	78.1	81.3	79.2	71.6
32.4	65.7	78.1	81.3	79.2	71.6
32.42	65.7	78.1	81.3	79.2	71.6
32.44	65.7	78.1	81.4	79.2	71.6
32.46	65.6	78.1	81.2	79.1	71.6
32.48	65.6	78.1	81.2	79.1	71.6
32.5	65.6	78.1	81.2	79.1	71.6
32.52	65.8	78.2	81.3	79.1	71.7
32.54	65.8	78.4	81.3	79.2	71.8
32.56	65.7	78.1	81.3	79.2	71.8
32.58	65.7	78.1	81.1	79	71.3
32.6	65.7	78.1	81.1	79	71.3
32.62	65.7	78	81.1	79	71.2
32.64	65.6	78	81	79	71.2
32.66	65.5	78.1	81.1	79	71.5
32.68	65.5	78.1	81.1	79	71.5
32.7	65.5	78.1	81.1	79	71.6
32.72	65.6	78.1	81.2	79	71.6
32.74	65.7	78.2	81.3	79.1	71.7
32.76	65.7	78	81.2	79	71.5
32.78	65.7	78	81.2	79	71.5
32.8	65.6	77.9	81.1	78.9	71.5
32.82	65.6	78	81.2	78.9	71.4
32.84	65.6	78	81.2	78.9	71.4
32.86	65.5	77.9	81.1	78.8	71.3
32.88	65.5	77.9	81.1	78.8	71.3
32.9	65.6	78	81.2	78.9	71.4
32.92	65.7	78.1	81.2	78.9	71.4
32.94	65.5	78.1	81.2	79	71.6
32.96	65.5	77.8	81	78.9	71.6
32.98	65.5	77.8	81	78.9	71.6
33	65.5	77.8	81	78.9	71.6
33.02	65.5	77.8	81	78.9	71.6
33.04	65.5	77.9	81	78.8	71.4
33.06	65.5	77.9	81	78.8	71.4
33.08	65.5	77.9	81	78.8	71.4
33.1	65.4	77.8	80.9	78.7	71.3
33.12	65.4	77.9	81	78.8	71.4
33.14	65.4	77.8	80.8	78.8	71.2
33.16	65.4	77.8	80.8	78.8	71.2
33.18	65.4	77.8	80.8	78.8	71.2
33.2	65.4	77.8	80.9	78.8	71.2
33.22	65.4	77.8	80.9	78.8	71.2
33.24	65.4	77.6	80.9	78.6	71.2
33.26	65.4	77.6	80.9	78.6	71.2
33.28	65.4	77.6	80.9	78.6	71.2
33.3	65.4	77.6	80.9	78.6	71.2
33.32	65.4	77.6	80.9	78.7	71.2
33.34	65.4	77.6	80.7	78.6	71
33.36	65.4	77.6	80.7	78.6	71
33.38	65.4	77.6	80.8	78.7	71.1
33.4	65.4	77.6	80.8	78.7	71.1
33.42	65.4	77.6	80.9	78.7	71.1
33.44	65.2	77.5	80.9	78.6	71.1
33.46	65.2	77.5	80.9	78.6	71.1
33.48	65.1	77.4	80.8	78.5	71.1
33.5	65.2	77.5	80.8	78.6	71.1
33.52	65.2	77.5	80.8	78.6	71.1
33.54	65.2	77.5	80.7	78.6	71
33.56	65.2	77.5	80.7	78.6	71
33.58	65.2	77.5	80.7	78.6	71
33.6	65.3	77.5	80.8	78.6	71.1
33.62	65.1	77.5	80.7	78.4	71
33.64	65.1	77.5	80.7	78.4	71
33.66	65.1	77.5	80.7	78.4	71
33.68	65.4	77.6	80.8	78.5	71.1
33.7	65.4	77.7	80.8	78.6	71.2
33.72	65.3	77.6	80.7	78.6	71.2
33.74	65.3	77.6	80.7	78.6	71.2
33.76	65.3	77.6	80.7	78.5	71.1
33.78	65.1	77.5	80.6	78.5	71.1
33.8	65.1	77.5	80.7	78.5	71
33.82	65.1	77.4	80.7	78.5	70.9
33.84	65.1	77.4	80.7	78.5	70.9
33.86	65.1	77.4	80.7	78.5	70.9
33.88	65.2	77.6	80.7	78.6	71
33.9	65.2	77.6	80.7	78.6	71
33.92	65	77.4	80.6	78.4	70.8
33.94	65	77.4	80.6	78.4	70.8
33.96	65	77.4	80.6	78.4	70.8
33.98	65.1	77.3	80.6	78.4	70.8
34	65	77.2	80.6	78.3	70.9
34.02	65	77.2	80.6	78.3	70.9
34.04	65	77.2	80.6	78.3	70.9
34.06	65	77.2	80.6	78.3	70.9
34.08	65	77.2	80.6	78.3	70.9
34.1	65	77.4	80.7	78.4	71
34.12	65	77.3	80.4	78.2	70.7
34.14	65	77.3	80.4	78.2	70.7
34.16	65	77.3	80.4	78.2	70.7
34.18	64.9	77.2	80.4	78.2	70.7
34.2	64.9	77	80.4	78.2	70.7
34.22	64.9	77	80.4	78.2	70.7
34.24	64.9	77	80.4	78.2	70.7
34.26	64.9	77	80.4	78.2	70.7
34.28	65	77.1	80.4	78.2	70.7
34.3	64.9	77	80.3	78.1	70.8
34.32	64.9	77	80.3	78.1	70.8
34.34	64.9	77	80.3	78.1	70.8
34.36	64.9	77.1	80.4	78.2	70.8
34.38	64.9	77	80.3	78.1	70.8
34.4	64.9	77	80.3	78.1	70.7
34.42	64.9	77	80.3	78.1	70.7
34.44	64.9	77	80.3	78.1	70.7
34.46	64.9	77	80.3	78.1	70.7
34.48	65	77	80.4	78.2	70.7
34.5	64.8	76.9	80.4	78.1	70.7
34.52	64.8	76.9	80.4	78.1	70.7
34.54	64.8	77	80.4	78.1	70.7
34.56	64.9	77.1	80.4	78.2	70.8
34.58	64.9	77.1	80.4	78.2	70.8
34.6	64.8	77	80.2	78.1	70.6
34.62	64.8	77	80.2	78.1	70.6
34.64	64.8	77	80.2	78.1	70.6
34.66	64.9	77	80.2	78.1	70.6
34.68	64.8	76.9	80.2	78.1	70.5
34.7	64.8	76.9	80.2	78.1	70.5
34.72	64.8	76.9	80.2	78.1	70.5
34.74	64.8	76.9	80.2	78.1	70.5
34.76	64.8	77	80.3	78.1	70.5
34.78	64.8	76.8	80.2	77.9	70.6
34.8	64.8	76.8	80.2	77.9	70.6
34.82	64.8	76.8	80.2	77.9	70.6
34.84	64.8	76.8	80.2	77.9	70.6
34.86	64.8	76.8	80.2	78	70.6
34.88	64.6	76.9	80.1	77.9	70.5
34.9	64.6	76.9	80.1	77.9	70.5
34.92	64.6	76.9	80.1	77.9	70.5
34.94	64.6	76.9	80.1	77.9	70.5
34.96	64.6	77	80.2	77.9	70.6
34.98	64.6	76.8	80.1	77.9	70.4
35	64.6	76.8	80.1	77.9	70.4
35.02	64.6	76.8	80	77.9	70.4
35.04	64.6	76.8	80.1	77.9	70.4
35.06	64.5	76.7	80	77.9	70.3
35.08	64.5	76.7	80	77.9	70.3
35.1	64.5	76.7	80	77.9	70.3
35.12	64.6	76.7	80	77.9	70.4
35.14	64.6	76.7	80.1	77.9	70.4
35.16	64.6	76.6	80	77.9	70.4
35.18	64.6	76.6	80	77.9	70.4
35.2	64.6	76.6	80	77.9	70.4
35.22	64.7	76.7	80	77.9	70.5
35.24	64.8	76.8	80.1	77.9	70.5
35.26	64.8	76.8	80.1	77.9	70.5
35.28	64.6	76.5	79.8	77.9	70.3
35.3	64.6	76.5	79.8	77.9	70.3
35.32	64.5	76.4	79.7	77.8	70.3
35.34	64.6	76.6	79.8	77.9	70.4
35.36	64.5	76.5	79.8	77.9	70.4
35.38	64.5	76.5	79.8	77.9	70.4
35.4	64.5	76.5	79.8	77.9	70.4
35.42	64.5	76.5	79.8	77.9	70.4
35.44	64.4	76.5	79.8	77.6	70.4
35.46	64.4	76.5	79.8	77.6	70.4
35.48	64.4	76.5	79.8	77.6	70.4
35.5	64.4	76.4	79.7	77.5	70.4
35.52	64.4	76.5	79.7	77.5	70.4
35.54	64.3	76.5	79.8	77.6	70.4
35.56	64.3	76.5	79.8	77.6	70.3
35.58	64.3	76.5	79.8	77.6	70.3
35.6	64.4	76.5	79.8	77.6	70.3
35.62	64.4	76.5	79.8	77.6	70.3
35.64	64.4	76.5	79.9	77.6	70.4
35.66	64.3	76.4	79.7	77.6	70.3
35.68	64.3	76.4	79.7	77.6	70.3
35.7	64.3	76.4	79.7	77.6	70.3
35.72	64.4	76.5	79.7	77.6	70.3
35.74	64.4	76.3	79.6	77.6	70.2
35.76	64.4	76.3	79.6	77.6	70.2
35.78	64.4	76.3	79.6	77.6	70.2
35.8	64.4	76.3	79.6	77.6	70.2
35.82	64.4	76.3	79.7	77.6	70.2
35.84	64.3	76.3	79.7	77.6	70.1
35.86	64.3	76.3	79.7	77.6	70.1
35.88	64.3	76.3	79.7	77.6	70.1
35.9	64.3	76.4	79.8	77.6	70.1
35.92	64.3	76.4	79.8	77.6	70.2
35.94	64.2	76.3	79.8	77.6	70.2
35.96	64.2	76.3	79.6	77.5	70
35.98	64.2	76.3	79.6	77.5	70
36	64.2	76.3	79.6	77.5	70
36.02	64.3	76.3	79.6	77.6	70
36.04	64.2	76.3	79.5	77.5	70
36.06	64.2	76.3	79.5	77.5	70
36.08	64.2	76.2	79.5	77.5	69.9
36.1	64.2	76.2	79.5	77.5	69.9
36.12	64.2	76.2	79.5	77.3	69.9
36.14	64.2	76.2	79.5	77.3	69.9
36.16	64.2	76.2	79.5	77.3	69.9
36.18	64.2	76.2	79.5	77.4	70
36.2	64.2	76.3	79.5	77.5	70
36.22	64.2	76	79.5	77.4	70
36.24	64.2	76	79.5	77.4	70
36.26	64.2	76	79.5	77.4	70
36.28	64.2	76	79.4	77.3	70
36.3	64.2	76	79.4	77.3	70
36.32	64.2	76	79.5	77.4	70
36.34	64.2	76	79.5	77.4	69.9
36.36	64.2	76	79.5	77.4	69.9
36.38	64.2	76.2	79.5	77.5	70
36.4	64.3	76.2	79.7	77.6	70.1
36.42	64	76.1	79.5	77.5	69.9
36.44	64	76.1	79.5	77.5	69.9
36.46	64	76.1	79.5	77.5	69.9
36.48	63.9	76	79.5	77.4	69.8
36.5	64	76.1	79.5	77.5	69.9
36.52	64	75.9	79.3	77.3	69.9
36.54	64	75.9	79.3	77.3	69.9
36.56	63.9	75.9	79.2	77.3	69.9
36.58	63.9	75.9	79.2	77.2	69.8
36.6	63.9	75.9	79.2	77.2	69.8
36.62	63.9	76	79.2	77.2	69.7
36.64	63.9	76	79.2	77.2	69.7
36.66	64	76	79.2	77.2	69.7
36.68	64	76.1	79.2	77.2	69.7
36.7	63.9	76.1	79.3	77.3	69.8
36.72	63.9	76	79.2	77.2	69.8
36.74	63.9	76	79.2	77.2	69.8
36.76	63.9	76	79.1	77.1	69.8
36.78	63.9	76	79.1	77.1	69.8
36.8	63.8	75.8	79.1	77	69.7
36.82	63.8	75.8	79.1	77	69.7
36.84	63.8	75.8	79.1	77	69.7
36.86	63.8	75.8	79.1	77	69.7
36.88	63.8	75.8	79.1	77	69.7
36.9	63.8	75.8	79.1	77	69.6
36.92	63.8	75.8	79.1	77	69.6
36.94	63.8	75.8	79.1	77	69.6
36.96	63.8	75.9	79.2	77.1	69.6
36.98	63.8	75.9	79.2	77.1	69.6
37	63.8	75.8	79.1	77.1	69.6
37.02	63.8	75.8	79.1	77.1	69.6
37.04	63.8	75.8	79.1	77.1	69.6
37.06	63.8	75.8	79.1	77.1	69.6
37.08	63.8	75.9	79.1	77.1	69.7
37.1	63.8	75.7	79.1	77	69.7
37.12	63.8	75.7	79.1	77	69.7
37.14	63.8	75.7	79.1	77	69.8
37.16	63.8	75.7	79.1	77	69.8
37.18	63.8	75.7	79.1	77.1	69.8
37.2	63.8	75.7	79	77	69.6
37.22	63.8	75.7	79	77	69.6
37.24	63.8	75.7	79	76.9	69.5
37.26	63.8	75.7	79.1	76.9	69.6
37.28	63.8	75.7	79.1	76.9	69.6
37.3	63.7	75.5	79	76.8	69.6
37.32	63.7	75.5	79	76.8	69.6
37.34	63.7	75.5	79	76.8	69.6
37.36	63.8	75.6	79	76.9	69.6
37.38	63.7	75.5	78.9	76.7	69.6
37.4	63.7	75.5	78.9	76.7	69.5
37.42	63.7	75.5	78.9	76.7	69.5
37.44	63.7	75.5	78.9	76.7	69.5
37.46	63.7	75.5	79	76.7	69.5
37.48	63.6	75.5	78.8	76.7	69.3
37.5	63.6	75.5	78.8	76.7	69.3
37.52	63.6	75.5	78.8	76.7	69.3
37.54	63.7	75.6	78.9	76.8	69.5
37.56	63.8	75.8	78.9	76.8	69.5
37.58	63.8	75.5	78.8	76.9	69.5
37.6	63.8	75.5	78.8	76.9	69.5
37.62	63.8	75.5	78.8	76.9	69.5
37.64	63.8	75.5	78.8	77	69.5
37.66	63.8	75.5	78.8	77	69.5
37.68	63.8	75.5	78.9	76.9	69.5
37.7	63.8	75.5	78.9	76.9	69.5
37.72	63.7	75.4	78.9	76.8	69.4
37.74	63.7	75.5	78.9	76.8	69.4
37.76	63.7	75.5	78.8	76.7	69.5
37.78	63.7	75.5	78.8	76.7	69.5
37.8	63.7	75.5	78.8	76.7	69.5
37.82	63.7	75.4	78.8	76.7	69.4
37.84	63.7	75.4	78.8	76.7	69.4
37.86	63.5	75.4	78.9	76.7	69.4
37.88	63.5	75.3	78.8	76.5	69.3
37.9	63.5	75.3	78.8	76.5	69.3
37.92	63.5	75.3	78.8	76.5	69.3
37.94	63.5	75.4	78.7	76.6	69.4
37.96	63.5	75.4	78.7	76.6	69.4
37.98	63.4	75.3	78.6	76.6	69.4
38	63.4	75.3	78.6	76.6	69.4
38.02	63.4	75.3	78.6	76.6	69.4
38.04	63.5	75.3	78.7	76.7	69.4
38.06	63.5	75.1	78.7	76.6	69.2
38.08	63.5	75.1	78.7	76.6	69.2
38.1	63.5	75.1	78.7	76.6	69.2
38.12	63.5	75.1	78.7	76.6	69.2
38.14	63.4	75.2	78.6	76.6	69.2
38.16	63.4	75.2	78.6	76.6	69.2
38.18	63.4	75.2	78.6	76.6	69.2
38.2	63.5	75.2	78.6	76.6	69.3
38.22	63.5	75.2	78.6	76.6	69.3
38.24	63.5	75.3	78.6	76.7	69.3
38.26	63.4	75.1	78.3	76.3	69.1
38.28	63.4	75.1	78.3	76.3	69.1
38.3	63.4	75.1	78.3	76.3	69.1
38.32	63.5	75	78.4	76.3	69.1
38.34	63.5	75	78.4	76.3	69.1
38.36	63.4	75.1	78.5	76.4	69.1
38.38	63.4	75.1	78.5	76.4	69.1
38.4	63.3	75.1	78.5	76.4	69.1
38.42	63.3	75.1	78.5	76.4	69.1
38.44	63.3	75.1	78.4	76.3	69.1
38.46	63.3	75.1	78.4	76.3	69.1
38.48	63.3	75.1	78.4	76.3	69.1
38.5	63.3	75.1	78.4	76.3	69.1
38.52	63.3	75.1	78.4	76.3	69.1
38.54	63.2	75	78.4	76.3	69.2
38.56	63.2	75	78.4	76.3	69
38.58	63.2	75	78.4	76.3	69
38.6	63.3	75	78.4	76.3	69
38.62	63.3	75.1	78.5	76.4	69.1
38.64	63.1	75	78.3	76.3	69.1
38.66	63.1	75	78.3	76.3	69
38.68	63.1	75	78.3	76.3	69
38.7	63.1	75	78.3	76.4	69.1
38.72	63.2	75	78.5	76.4	69.1
38.74	63.3	75	78.5	76.3	69.2
38.76	63.3	75	78.5	76.3	69.2
38.78	63.3	75	78.5	76.3	69.2
38.8	63.3	75	78.4	76.3	69.1
38.82	63.1	74.8	78.3	76.3	69
38.84	63.1	74.8	78.3	76.3	69
38.86	63.1	74.8	78.3	76.3	69
38.88	63.1	74.8	78.3	76.3	69
38.9	63.1	74.9	78.4	76.3	69
38.92	63.1	74.8	78.3	76.3	69
38.94	63.1	74.8	78.3	76.2	69
38.96	63.1	74.8	78.3	76.2	69
38.98	63.1	74.8	78.2	76.1	69
39	63.1	74.8	78.3	76.1	69
39.02	63.1	74.8	78.3	76.1	69
39.04	63.1	74.8	78.3	76.1	68.9
39.06	63.1	74.8	78.3	76.1	68.9
39.08	63.1	74.8	78.3	76.1	68.9
39.1	63.1	74.8	78.3	76.2	68.9
39.12	63.1	74.7	78.2	76.2	68.8
39.14	63.1	74.7	78.2	76.2	68.8
39.16	63.1	74.7	78.2	76.2	68.8
39.18	63.2	74.7	78.3	76.3	68.9
39.2	63.2	74.8	78.3	76.3	68.9
39.22	63	74.8	78.2	76.1	68.9
39.24	63	74.8	78.2	76.1	68.9
39.26	63	74.7	78.1	76	68.8
39.28	63	74.7	78.1	76	68.8
39.3	63	74.6	78.1	76	68.9
39.32	63	74.6	78.1	76	68.8
39.34	63	74.6	78.1	76	68.8
39.36	63	74.6	78.1	76	68.8
39.38	63	74.6	78.1	76	68.8
39.4	63.1	74.7	78.2	76.1	68.9
39.42	62.9	74.4	78.1	76.1	68.8
39.44	62.9	74.4	78.1	76.1	68.8
39.46	62.9	74.4	78.1	76.1	68.8
39.48	62.9	74.5	78	76	68.8
39.5	62.9	74.7	77.9	75.9	68.8
39.52	62.9	74.7	77.9	75.9	68.8
39.54	62.9	74.7	77.9	75.9	68.8
39.56	62.9	74.7	78	76	68.8
39.58	63	74.8	78	76.1	68.8
39.6	62.9	74.6	78	75.9	68.7
39.62	62.9	74.6	78	75.9	68.7
39.64	62.9	74.6	78	75.9	68.7
39.66	62.9	74.6	78.1	75.9	68.7
39.68	62.9	74.6	78.1	75.9	68.8
39.7	62.8	74.6	78.1	75.9	68.8
39.72	62.8	74.6	77.9	76	68.7
39.74	62.8	74.6	77.9	76	68.7
39.76	62.8	74.5	77.9	76	68.7
39.78	62.9	74.7	77.9	76	68.7
39.8	62.9	74.5	77.8	75.8	68.5
39.82	62.9	74.5	77.8	75.8	68.5
39.84	63	74.6	77.9	75.9	68.6
39.86	63	74.6	77.9	75.9	68.6
39.88	62.9	74.6	77.9	75.8	68.6
39.9	62.9	74.5	77.9	75.8	68.7
[truncated: 2,505 more rows]
