# Supplementary material for: Optimized steam boiler for soil steam disinfection: Structural design, CFD simulation, and field application
Source: PLoS One. 2025 Dec 26;20(12):e0340080. doi: 10.1371/journal.pone.0340080 (PMC12742748; doi:10.1371/journal.pone.0340080)
Supplement: S3 File — (XLSX) [file pone.0340080.s003.xlsx]

## Sheet: Sheet1
Optimized Steam Boiler for Soil Steam Disinfection: Structural Design, CFD Simulation, and Field Application Sipu Pan
S3 File. Temperature profiles under 3-minute steam injection protocol. Double-layer needle treatment.
Time/min	Temperature/℃
	25 cm depth	20 cm depth	15 cm depth	10 cm depth	5 cm depth
0	31.2	32.7	31.6	32.4	32.2
0.02	31.2	32.7	31.5	32.3	32.1
0.04	31.2	32.8	31.4	32.3	32.1
0.06	31.2	32.8	31.4	32.3	32.1
0.08	31.2	32.8	31.4	32.3	32.1
0.1	31.2	33	31.6	32.4	32.2
0.12	31.2	33	31.7	32.4	32.2
0.14	31.2	32.9	31.7	32.4	32.2
0.16	31.2	32.9	31.7	32.3	32.2
0.18	31.3	32.9	31.7	32.3	32.2
0.2	31.4	32.9	31.7	32.3	32.2
0.22	31.4	32.9	31.7	32.3	32.2
0.24	31.4	32.9	31.6	32.6	32.4
0.26	31.5	32.9	31.6	32.6	32.4
0.28	31.5	32.9	31.6	32.6	32.4
0.3	31.4	32.9	31.6	32.6	32.4
0.32	31.4	32.8	31.7	32.5	32.3
0.34	31.3	32.6	31.7	32.4	32.3
0.36	31.3	32.6	31.7	32.4	32.3
0.38	31.4	32.6	31.7	32.5	32.3
0.4	31.4	32.7	31.7	32.5	32.3
0.42	31.4	32.8	31.7	32.4	32.4
0.44	31.4	32.8	31.7	32.4	32.4
0.46	31.4	32.8	31.7	32.4	32.4
0.48	31.3	32.8	31.7	32.4	32.4
0.5	31.3	32.8	31.7	32.5	32.4
0.52	31.3	32.8	31.6	32.5	32.3
0.54	31.3	32.8	31.6	32.7	32.4
0.56	31.3	32.8	31.5	32.7	32.4
0.58	31.3	32.8	31.5	32.7	32.4
0.6	31.3	32.8	31.6	32.7	32.4
0.62	31.2	32.8	31.7	32.6	32.4
0.64	31.2	32.7	31.7	32.5	32.4
0.66	31.3	32.7	31.7	32.5	32.4
0.68	31.3	32.7	31.7	32.5	32.4
0.7	31.4	32.8	31.7	32.5	32.4
0.72	31.4	32.8	31.7	32.6	32.5
0.74	31.4	32.8	31.7	32.6	32.5
0.76	31.4	32.8	31.7	32.6	32.5
0.78	31.4	32.8	31.7	32.6	32.5
0.8	31.4	32.8	31.7	32.6	32.5
0.82	31.4	32.8	31.7	32.6	32.5
0.84	31.4	32.8	31.7	32.6	32.5
0.86	31.4	32.8	31.7	32.6	32.5
0.88	31.4	32.8	31.7	32.6	32.5
0.9	31.3	32.8	31.7	32.6	32.5
0.92	31.3	32.8	31.7	32.6	32.6
0.94	31.3	32.8	31.7	32.6	32.6
0.96	31.3	32.8	31.7	32.6	32.6
0.98	31.2	32.8	31.7	32.6	32.6
1	31.2	32.8	31.8	32.7	32.5
1.02	31.2	32.8	31.8	32.7	32.5
1.04	31.2	32.8	31.8	32.7	32.5
1.06	31.2	32.8	31.8	32.7	32.5
1.08	31.3	32.8	31.8	32.7	32.5
1.1	31.3	32.8	31.8	32.7	32.6
1.12	31.3	32.8	31.8	32.6	32.6
1.14	31.3	32.8	31.8	32.6	32.6
1.16	31.5	32.8	31.8	32.6	32.6
1.18	31.5	32.8	31.7	32.5	32.5
1.2	31.5	32.8	31.7	32.5	32.5
1.22	31.5	32.7	31.7	32.4	32.6
1.24	31.5	32.7	31.7	32.4	32.6
1.26	31.5	32.8	31.7	32.5	32.7
1.28	31.5	32.8	31.7	32.5	32.7
1.3	31.5	33	31.8	32.7	32.8
1.32	31.5	33	31.8	32.7	32.8
1.34	31.4	33	31.8	32.7	32.8
1.36	31.4	33	31.8	32.7	32.8
1.38	31.4	33.1	31.8	32.7	32.8
1.4	31.3	33.1	31.8	33.6	35.3
1.42	31.3	33.1	31.7	33.6	35.3
1.44	31.4	33.1	31.7	33.6	35.3
1.46	31.4	33.1	31.7	33.6	35.3
1.48	31.4	33	33.3	46.4	50.1
1.5	31.4	32.9	33.3	46.4	50.1
1.52	31.4	32.9	33.3	46.4	50.1
1.54	31.4	32.9	33.3	46.4	50.1
1.56	31.4	32.7	45	39.7	50.1
1.58	31.4	33.4	59	59.4	62.9
1.6	31.4	33.4	59	59.4	62.9
1.62	31.4	33.4	59	59.4	62.9
1.64	31.4	33.4	59	59.4	62.9
1.66	31.4	33.4	59	59.4	62.9
1.68	31.4	35.2	70.3	68.6	68.8
1.7	31.4	35.2	70.3	68.6	68.8
1.72	31.3	35.2	70.3	68.6	68.8
1.74	31.3	35.3	70.4	68.7	68.9
1.76	31.4	35.3	70.4	68.7	68.9
1.78	31.4	37.3	76.2	75.2	73.4
1.8	31.4	37.3	76.2	75.2	73.4
1.82	31.4	37.3	76.2	75.2	73.4
1.84	32	37.3	76.2	75.2	73.4
1.86	32	35.4	71.1	70	69.3
1.88	32	39.1	80.5	80	77.1
1.9	32.1	39.1	80.5	80	77.1
1.92	32.1	39.1	80.5	80	77.1
1.94	33.1	39.1	80.5	80	77.1
1.96	33.1	43.9	83.8	75.8	77.1
1.98	33.1	43.9	83.8	83.5	80
2	33.1	43.9	83.8	83.5	80
2.02	31.3	43.9	83.8	83.5	80
2.04	36	43.9	83.8	83.5	80
2.06	36	33.6	83.8	83.5	80
2.08	36	56.3	87	86.6	82.6
2.1	36	56.3	87	86.6	82.6
2.12	36	56.3	87	86.6	82.6
2.14	42	56.2	86.9	86.5	82.6
2.16	42	74	89.1	89	85
2.18	42	74	89.1	89	85
2.2	42	74	89.1	89	85
2.22	42	74	89.1	89	85
2.24	49.2	64.5	87.1	86.8	82.8
2.26	49.2	85.7	90.9	91.1	87
2.28	49.2	85.7	90.9	91.1	87
2.3	49.2	85.7	90.9	91.1	87
2.32	58.5	85.7	90.9	91.1	87
2.34	58.5	89.4	92.2	92.6	85.1
2.36	58.5	89.4	92.2	92.6	88.9
2.38	58.5	89.4	92.2	92.6	88.9
2.4	65	89.4	92.2	92.6	88.9
2.42	70.9	89.5	92.3	92.6	88.9
2.44	70.9	89.5	92.3	92.6	88.9
2.46	70.9	92	93.7	94	90.6
2.48	70.9	92	93.7	94	90.6
2.5	70.9	92	93.7	94	90.6
2.52	82.7	91.9	93.6	94	90.6
2.54	82.7	89.8	92.5	92.7	89
2.56	82.7	93.6	94.6	95	92
2.58	82.8	93.6	94.6	95	92
2.6	82.8	93.6	94.6	95	92
2.62	89.3	93.6	94.6	94.9	91.9
2.64	89.3	95	95.5	95.8	93.3
2.66	89.3	95	95.5	95.8	93.3
2.68	89.2	95	95.5	95.8	93.3
2.7	90	95	95.5	95.8	93.3
2.72	92.7	96.1	95.5	95.8	93.3
2.74	92.7	96.1	96.1	96.6	94.4
2.76	92.7	96.1	96.1	96.6	94.4
2.78	92.6	96.1	96.1	96.6	94.4
2.8	94.4	96.1	96.1	96.6	94.4
2.82	94.4	96.1	96.1	96.6	94.4
2.84	94.4	97	96.7	97.1	95.3
2.86	94.4	97	96.7	97.1	95.3
2.88	94.4	97	96.7	97.1	95.3
2.9	95.5	97	96.7	97.1	95.3
2.92	95.5	96.2	96.3	96.6	94.5
2.94	95.5	97.6	97.1	97.5	96
2.96	95.5	97.6	97.1	97.5	96
2.98	95.5	97.6	97.1	97.5	96
3	96.2	97.6	97.1	97.5	96
3.02	96.2	98.1	97.5	98	96.7
3.04	96.2	98.1	97.5	98	96.7
3.06	96.2	98.1	97.5	98	96.7
3.08	95.6	98.1	97.5	98	96.7
3.1	96.6	98.1	97.5	97.9	96.6
3.12	96.6	98.4	97.8	97.6	96.6
3.14	96.6	98.4	97.8	98.3	97
3.16	96.6	98.4	97.8	98.3	97
3.18	97	98.4	97.8	98.3	97
3.2	97	98.4	97.8	98.3	97
3.22	97	98.9	98.1	97.9	96.5
3.24	97	98.9	98.1	98.5	97.5
3.26	97	98.9	98.1	98.5	97.5
3.28	97	98.9	98.1	98.5	97.5
3.3	97.1	98.9	98.1	98.5	97.5
3.32	97.1	99.3	98.2	98.8	97.7
3.34	97.1	99.3	98.2	98.8	97.7
3.36	97.1	99.3	98.2	98.8	97.7
3.38	96.8	99.3	98.3	98.8	97.8
3.4	97.3	99.6	98.5	98.9	98.2
3.42	97.3	99.6	98.5	98.9	98.2
3.44	97.3	99.6	98.5	98.9	98.2
3.46	97.3	99.6	98.5	98.9	98.2
3.48	97.5	99.6	98.5	98.9	98.2
3.5	97.5	99.8	98.5	98.9	98.2
3.52	97.5	99.8	98.6	99	98.3
3.54	97.6	99.8	98.6	99	98.3
3.56	97.7	99.8	98.6	99	98.3
3.58	97.7	99.8	98.6	99	98.3
3.6	97.7	99.5	98.3	98.9	98
3.62	97.7	99.8	98.7	99.4	98.5
3.64	97.7	99.8	98.7	99.4	98.5
3.66	97.7	99.8	98.7	99.4	98.5
3.68	97.6	99.8	98.7	99.4	98.5
3.7	97.6	100.1	98.7	99.4	98.6
3.72	97.6	100.1	98.7	99.4	98.6
3.74	97.6	100.1	98.7	99.4	98.6
3.76	97.5	100.1	98.7	99.4	98.6
3.78	97.8	100.1	98.7	99.4	98.6
3.8	97.8	100.2	98.9	99.5	98.8
3.82	97.8	100.2	98.9	99.5	98.8
3.84	97.8	100.2	98.9	99.5	98.8
3.86	98	100.2	98.9	99.5	98.8
3.88	98	100.2	98.7	99.5	98.7
3.9	98	100.2	98.8	99.5	98.8
3.92	98	100.2	98.8	99.5	98.8
3.94	98	100.2	98.8	99.5	98.8
3.96	98.1	100.2	98.8	99.5	98.8
3.98	98.1	100.2	98.8	99.5	98.8
4	98.1	100.3	99	99.5	98.8
4.02	98.1	100.3	99	99.5	98.8
4.04	98	100.3	99	99.5	98.8
4.06	98	100.3	99.1	99.6	98.9
4.08	98	100.5	99.1	99.7	99.2
4.1	98	100.5	99	99.7	99.2
4.12	98	100.5	99	99.7	99.2
4.14	98	100.5	99	99.7	99.2
4.16	98.1	100.5	99	99.6	99.1
4.18	98.1	100.5	99	99.7	99
4.2	98.1	100.5	99	99.7	98.9
4.22	98.1	100.5	99	99.7	98.9
4.24	98.1	100.5	99.1	99.8	99
4.26	98	100.5	99.1	99.8	99
4.28	98	100.5	99.1	99.8	99
4.3	98	100.6	99.2	99.8	99
4.32	98	100.6	99.2	99.8	99
4.34	98	100.6	99.2	99.8	99
4.36	98.1	100.6	99.2	99.8	99
4.38	98.1	100.6	99.1	99.8	99.1
4.4	98.1	100.6	99.1	99.8	99.1
4.42	98.1	100.6	99.1	99.8	99.1
4.44	98.1	100.6	99.1	99.8	99.1
4.46	98.1	100.5	99.1	99.8	99
4.48	98.1	100.5	99.2	99.7	99
4.5	98.1	100.5	99.2	99.7	99
4.52	98.1	100.5	99.2	99.7	99
4.54	98	100.5	99.2	99.7	99
4.56	98	100.5	99.2	99.7	99
4.58	98	100.3	99.2	99.7	98.9
4.6	98	100.3	99.2	99.7	98.9
4.62	98.1	100.3	99.2	99.7	98.9
4.64	98.1	100.6	99.3	99.8	99
4.66	97.8	100.6	99.3	99.9	99.2
4.68	97.8	100.6	99.3	99.9	99.2
4.7	98.3	100.4	99.2	99.9	99
4.72	98.3	100.4	99.2	99.9	99
4.74	98.3	100.3	99.1	99.8	98.9
4.76	97.1	100.3	99.1	99.7	98.8
4.78	97.1	100.2	99	99.7	98.6
4.8	97.2	100.2	99	99.7	98.6
4.82	98.1	100.2	99	99.7	98.6
4.84	98.1	100.2	99	99.8	98.7
4.86	96.4	100.3	99	99.8	98.9
4.88	96.4	100.3	99	99.8	98.9
4.9	97	100.3	99	99.8	98.9
4.92	97	100.4	99	99.8	99
4.94	95.7	100.4	99	99.7	99
4.96	95.7	100.4	99	99.7	99
4.98	95.7	100.1	99	99.7	99
5	96.3	100.1	99	99.7	98.8
5.02	96.3	100.2	99	99.8	98.9
5.04	95.1	100.3	99.1	99.8	98.9
5.06	95.1	100.3	99.1	99.8	98.9
5.08	95.1	100.1	99	99.8	98.6
5.1	95.7	100.1	99	99.8	98.6
5.12	95.7	100.1	99	99.8	98.6
5.14	95.7	100.2	99	99.9	98.7
5.16	94.5	100.2	99	99.9	98.7
5.18	94.6	99.9	99	99.7	98.6
5.2	95.1	99.9	99	99.7	98.6
5.22	95.1	100.1	99.1	99.8	98.8
5.24	94.2	100.1	99.1	99.8	98.8
5.26	94.2	99.9	99	99.8	98.5
5.28	94.2	99.9	99	99.8	98.5
5.3	94.7	99.9	99	99.8	98.5
5.32	94.7	99.8	98.9	99.7	98.5
5.34	93.6	100	99	99.8	98.6
5.36	93.6	99.6	98.9	99.5	98.6
5.38	94.1	99.6	98.9	99.5	98.3
5.4	94.1	99.6	98.9	99.5	98.3
5.42	93.1	99.7	99	99.6	98.5
5.44	93.1	99.9	99.1	99.8	98.7
5.46	93.1	99.6	99	99.8	98.4
5.48	93.1	99.6	99	99.8	98.4
5.5	93.1	99.6	99	99.8	98.4
5.52	93.5	99.5	98.9	99.6	98.3
5.54	92.6	99.6	98.9	99.5	98.3
5.56	92.6	99.2	98.8	99.3	98.1
5.58	92.7	99.2	98.8	99.3	98.1
5.6	93.2	99.2	98.8	99.3	98.1
5.62	92.4	99.4	98.9	99.4	98.2
5.64	92.4	99.4	98.9	99.4	98.2
5.66	92.4	99	98.7	99.3	97.9
5.68	92.3	99	98.7	99.3	97.9
5.7	92.6	99	98.7	99.3	97.9
5.72	91.8	99.1	98.7	99.4	97.9
5.74	91.8	98.9	98.6	99.4	98
5.76	91.8	98.9	98.6	99.3	97.7
5.78	92.2	98.9	98.6	99.3	97.7
5.8	92.2	99	98.7	99.3	97.8
5.82	91.5	99.1	98.7	99.3	97.8
5.84	91.5	99.1	98.7	99.4	97.9
5.86	91.5	98.6	98.6	99.2	97.7
5.88	91.5	98.6	98.6	99.2	97.7
5.9	91.7	98.5	98.5	99.2	97.7
5.92	91.2	98.7	98.5	99.3	97.9
5.94	91.2	98.3	98.3	99	97.4
5.96	91.2	98.3	98.3	99	97.4
5.98	91.2	98.3	98.3	99	97.4
6	91.7	98.4	98.3	99	97.4
6.02	91	98.6	98.5	99.1	97.5
6.04	91	98.3	98.5	99	97.3
6.06	90.9	98.3	98.5	99	97.3
6.08	91.2	98.3	98.5	99	97.3
6.1	90.6	98.6	98.5	99.1	97.3
6.12	90.6	98.1	98.4	99.1	97.5
6.14	90.6	98.1	98.4	98.9	97.1
6.16	90.6	98.1	98.4	98.9	97.1
6.18	91	98.1	98.4	98.9	97.1
6.2	90.4	98.1	98.4	98.9	97.1
6.22	90.4	98.3	98.5	99	97.2
6.24	90.4	98	98.3	99	97
6.26	90.4	98	98.3	99	97
6.28	90.6	98	98.3	99	97
6.3	90	98.2	98.4	99	97.2
6.32	90	98.2	98.4	99	97.2
6.34	90	98	98.2	98.7	97
6.36	90	98	98.2	98.7	97
6.38	90.3	98	98.2	98.7	97
6.4	89.7	98.1	98.3	98.8	97.1
6.42	89.7	97.7	98.1	98.7	96.7
6.44	89.7	97.7	98.1	98.7	96.7
6.46	90	97.7	98.1	98.7	96.7
6.48	90	97.7	98.1	98.7	96.7
6.5	89.4	97.4	98.1	98.8	96.8
6.52	89.4	97.4	98.1	98.8	96.8
6.54	89.4	97.4	98	98.6	96.4
6.56	89.7	97.4	98	98.6	96.4
6.58	89.3	97.4	98	98.6	96.5
6.6	89.3	97.6	98.1	98.7	96.6
6.62	89.3	97.3	97.9	98.6	96.4
6.64	89.2	97.3	97.9	98.6	96.4
6.66	89.5	97.3	97.9	98.6	96.4
6.68	89.5	97.5	98	98.6	96.6
6.7	88.9	97.5	98	98.6	96.6
6.72	88.9	97.1	98	98.6	96.3
6.74	88.9	97.1	98	98.6	96.3
6.76	89.1	97.1	98	98.6	96.3
6.78	88.6	97.3	98.1	98.6	96.5
6.8	88.6	97	97.9	98.3	96.1
6.82	88.6	97	97.9	98.3	96.1
6.84	88.9	97	97.9	98.3	96.1
6.86	88.9	97	97.9	98.3	96.1
6.88	88.5	97.1	98	98.3	96.1
6.9	88.5	96.7	98	98.3	96.2
6.92	88.5	96.7	98	98.3	95.9
6.94	88.7	96.7	98	98.3	95.9
6.96	88.2	96.7	98	98.3	95.9
6.98	88.2	96.8	98	98.5	96.1
7	88.2	96.5	97.8	98.5	96.1
7.02	88.2	96.5	97.8	98.2	95.7
7.04	88.2	96.5	97.8	98.2	95.7
7.06	88.5	96.5	97.9	98.3	95.8
7.08	88.1	96.7	98	98.3	96
7.1	88.1	96.4	97.7	98.3	95.8
7.12	88.1	96.4	97.7	98.3	95.8
7.14	88.3	96.4	97.7	98.3	95.8
7.16	88.3	96.3	97.6	98.3	95.7
7.18	87.8	96.3	97.7	98.1	95.4
7.2	87.8	96.3	97.7	98.1	95.4
7.22	87.8	96.3	97.7	98.1	95.4
7.24	88.1	96.3	97.7	98.1	95.4
7.26	87.8	96.5	97.7	98.1	95.4
7.28	87.8	96.5	97.8	98.2	95.6
7.3	87.8	96	97.6	97.9	95.3
7.32	87.7	96	97.6	97.9	95.3
7.34	87.9	96	97.6	97.9	95.3
7.36	87.9	96.2	97.6	98	95.5
7.38	87.4	96.2	97.6	98	95.5
7.4	87.4	96	97.4	97.9	95.3
7.42	87.4	96	97.4	97.9	95.3
7.44	87.6	95.9	97.4	97.8	95.2
7.46	87.3	96.1	97.5	97.9	95.3
7.48	87.3	95.7	97.3	97.7	95.1
7.5	87.3	95.7	97.3	97.7	95.1
7.52	87.5	95.7	97.3	97.7	95.1
7.54	87.5	95.7	97.3	97.7	95.1
7.56	87	95.8	97.4	97.8	95.2
7.58	87	95.5	97.3	97.8	94.8
7.6	87	95.5	97.3	97.8	94.8
7.62	87.2	95.5	97.3	97.8	94.8
7.64	86.8	95.8	97.3	97.8	94.8
7.66	86.8	95.8	97.4	98	95
7.68	86.8	95.3	97.2	97.6	94.7
7.7	86.8	95.3	97.2	97.6	94.7
7.72	87	95.3	97.2	97.6	94.7
7.74	86.7	95.3	97.2	97.6	94.7
7.76	86.7	95.5	97.3	97.6	94.9
7.78	86.7	95.1	97.2	97.5	94.6
7.8	86.7	95.1	97.2	97.5	94.6
7.82	87	95.1	97.2	97.5	94.6
7.84	86.6	95.2	97.2	97.5	94.6
7.86	86.6	95	97	97.5	94.4
7.88	86.6	95	97	97.5	94.4
7.9	86.6	95	97	97.5	94.4
7.92	86.7	95	97	97.5	94.4
7.94	86.4	95.2	97.1	97.6	94.6
7.96	86.4	94.8	97	97.3	94.6
7.98	86.4	94.8	97	97.3	94.3
8	86.4	94.8	97	97.3	94.3
8.02	86.1	94.8	97	97.3	94.3
8.04	86.1	95	97.1	97.4	94.4
8.06	86.1	95	97.1	97.4	94.4
8.08	86.1	94.6	96.9	97.2	94
8.1	86.1	94.6	96.9	97.2	94
8.12	86.3	94.6	96.8	97.2	94
8.14	85.9	94.8	97	97.3	94.1
8.16	85.9	94.5	96.7	97	93.9
8.18	85.9	94.5	96.7	97	93.9
8.2	86.1	94.5	96.7	97	93.9
8.22	86.1	94.5	96.8	97	94
8.24	85.6	94.7	96.8	97.1	94.2
8.26	85.6	94.4	96.8	97.1	94
8.28	85.5	94.4	96.8	97.1	94
8.3	85.7	94.4	96.8	97.1	94
8.32	85.4	94.5	96.8	97.1	94
8.34	85.4	94.5	96.8	97.1	94
8.36	85.4	94.2	96.7	97	93.6
8.38	85.5	94.2	96.7	97	93.6
8.4	85.6	94.2	96.7	97	93.6
8.42	85.4	94.2	96.7	97	93.6
8.44	85.4	94.4	96.8	97	93.7
8.46	85.4	94	96.6	96.8	93.6
8.48	85.3	94	96.6	96.8	93.6
8.5	85.4	94	96.6	96.8	93.6
8.52	85.3	94.1	96.7	96.9	93.7
8.54	85.3	93.8	96.5	96.9	93.4
8.56	85.3	93.8	96.5	96.9	93.4
8.58	85.3	93.8	96.5	96.9	93.4
8.6	85.4	93.8	96.5	97	93.5
8.62	85.1	94	96.6	97	93.6
8.64	85.1	93.6	96.4	96.7	93.3
8.66	85.1	93.6	96.4	96.7	93.3
8.68	85.1	93.6	96.4	96.7	93.3
8.7	84.9	93.7	96.5	96.8	93.3
8.72	84.9	93.7	96.5	96.8	93.4
8.74	84.9	93.5	96.4	96.7	93.4
8.76	84.9	93.5	96.4	96.7	93.1
8.78	85.1	93.5	96.4	96.7	93.1
8.8	84.7	93.6	96.4	96.7	93.2
8.82	84.7	93.7	96.5	96.8	93.3
8.84	84.7	93.4	96.3	96.5	93
8.86	84.7	93.4	96.3	96.5	93
8.88	84.9	93.4	96.3	96.5	93
8.9	84.9	93.4	96.3	96.5	93
8.92	84.7	93.6	96.4	96.6	93.1
8.94	84.7	93.2	96.3	96.5	92.9
8.96	84.7	93.2	96.3	96.5	92.9
8.98	84.8	93.2	96.3	96.5	92.9
9	84.3	93.3	96.3	96.6	93.1
9.02	84.3	93.2	96.1	96.4	92.9
9.04	84.3	93.2	96.1	96.4	92.9
9.06	84.3	93.2	96.1	96.4	92.9
9.08	84.5	93.2	96.1	96.4	92.9
9.1	84.3	93.3	96.3	96.5	93
9.12	84.3	93	96.1	96.3	93
9.14	84.3	93	96.1	96.3	92.7
9.16	84.4	93	96.1	96.3	92.7
9.18	84.2	93	96.1	96.3	92.7
9.2	84.2	93.2	96.2	96.4	92.9
9.22	84.2	92.6	95.9	96.1	92.5
9.24	84.2	92.6	95.9	96.1	92.5
9.26	84.2	92.6	95.9	96.1	92.5
9.28	84.4	92.6	95.9	96.2	92.5
9.3	84	92.8	96	96.3	92.8
9.32	84	92.7	95.9	96.2	92.2
9.34	84	92.7	95.9	96.2	92.2
9.36	84.2	92.7	95.9	96.2	92.2
9.38	83.9	92.9	96	96.3	92.7
9.4	83.9	92.9	96	96.3	92.7
9.42	83.9	92.6	95.9	96	91.7
9.44	84	92.6	95.9	96	91.7
9.46	84.2	92.6	95.9	96	91.7
9.48	84	92.6	95.9	95.9	91.6
9.5	84	92.3	95.9	96.1	92.1
9.52	84	92.3	95.7	95.8	91.1
9.54	84.1	92.3	95.7	95.8	91.1
9.56	84.1	92.3	95.7	95.8	91.1
9.58	83.8	92.5	95.7	95.8	91.1
9.6	83.8	92.5	95.7	96	91.6
9.62	83.8	92.1	95.6	95.5	90.7
9.64	83.7	92.1	95.6	95.5	90.7
9.66	83.8	92.1	95.6	95.5	90.7
9.68	83.4	92.2	95.7	95.6	91.1
9.7	83.4	92	95.5	95.2	90.2
9.72	83.4	92	95.5	95.2	90.2
9.74	83.4	92	95.5	95.2	90.2
9.76	83.5	92	95.5	95.2	90.2
9.78	83.3	92.2	95.6	95.5	90.6
9.8	83.3	91.9	95.5	95.2	90
9.82	83.3	91.9	95.5	95.2	90
9.84	83.4	91.9	95.5	95.2	90
9.86	83.2	92	95.5	95.3	90
9.88	83.2	91.7	95.4	95.3	90.3
9.9	83.2	91.7	95.4	95.1	89.6
9.92	83.2	91.7	95.4	95.1	89.6
9.94	83.4	91.7	95.4	95.1	89.6
9.96	83.1	91.7	95.4	95.1	89.6
9.98	83.1	91.8	95.5	95.1	89.9
10	83.1	91.4	95.1	94.8	89.2
10.02	83.1	91.4	95.1	94.8	89.2
10.04	83.2	91.4	95.1	94.8	89.2
10.06	82.9	91.6	95.2	94.9	89.5
10.08	82.9	91.6	95.2	94.9	89.5
10.1	82.9	91.5	95.1	94.8	89
10.12	82.9	91.5	95.1	94.8	89
10.14	83.2	91.5	95.1	94.8	89
10.16	82.6	91.6	95.2	95	89.2
10.18	82.6	91.3	95.1	94.8	88.8
10.2	82.6	91.3	95.1	94.8	88.8
10.22	82.9	91.3	95.1	94.8	88.8
10.24	82.9	91.3	95.1	94.7	88.8
10.26	82.4	91.2	95.1	94.8	89
10.28	82.4	91.2	95.1	94.8	89
10.3	82.4	91.2	95.1	94.6	88.6
10.32	82.7	91.2	95.1	94.6	88.6
10.34	82.3	91.3	95.1	94.7	88.7
10.36	82.3	91.4	95.3	94.9	88.9
10.38	82.3	91	95.1	94.6	88.3
10.4	82.3	91	95.1	94.6	88.3
10.42	82.4	91	95.1	94.6	88.3
10.44	82.4	90.9	95	94.6	88.3
10.46	82	91.2	95	94.6	88.4
10.48	82	91	94.9	94.5	88.3
10.5	82.1	91	94.9	94.5	88.3
10.52	82.3	91	94.9	94.5	88.3
10.54	81.9	91	95	94.5	88.5
10.56	81.9	90.7	94.9	94.4	88.2
10.58	81.9	90.7	94.9	94.4	88.2
10.6	81.9	90.7	94.9	94.4	88.2
10.62	82	90.7	94.9	94.4	88.2
10.64	81.8	90.9	95	94.4	88.2
10.66	81.8	90.6	95	94.5	88.3
10.68	81.8	90.6	94.8	94.4	88.2
10.7	82	90.6	94.8	94.4	88.2
10.72	81.7	90.6	94.8	94.4	88.2
10.74	81.7	90.7	94.8	94.5	88.2
10.76	81.7	90.4	94.7	94.4	88.2
10.78	81.7	90.4	94.7	94.4	87.9
10.8	81.7	90.4	94.7	94.4	87.9
10.82	81.8	90.4	94.7	94.4	87.9
10.84	81.5	90.6	94.7	94.4	88
10.86	81.5	90.3	94.5	94.2	87.8
10.88	81.5	90.3	94.5	94.2	87.8
10.9	81.6	90.3	94.5	94.2	87.8
10.92	81.6	90.3	94.5	94.2	87.8
10.94	81.3	90.1	94.5	94.2	87.8
10.96	81.3	90.1	94.5	94.2	87.8
10.98	81.3	90.1	94.5	94.2	87.8
11	81.5	90.1	94.5	94.2	87.8
11.02	81.3	90.1	94.5	94.2	87.8
11.04	81.3	90.3	94.6	94.2	87.9
11.06	81.3	90.1	94.4	94	87.8
11.08	81.3	90.1	94.4	94	87.8
11.1	81.4	90.1	94.5	94.1	87.8
11.12	81.4	90.1	94.5	94.1	87.8
11.14	81.1	90.3	94.6	94.2	88
11.16	81.1	89.9	94.3	94	87.6
11.18	81.1	89.9	94.3	94	87.6
11.2	81.2	89.9	94.3	94	87.5
11.22	80.9	90	94.2	93.9	87.5
11.24	80.9	89.7	94.2	93.9	87.4
11.26	81	89.7	94.2	93.9	87.4
11.28	81	89.7	94.2	93.9	87.4
11.3	81.1	89.7	94.3	94	87.4
11.32	80.7	89.8	94.3	94	87.5
11.34	80.7	89.7	94.1	93.9	87.4
11.36	80.7	89.7	94.1	93.9	87.4
11.38	80.8	89.7	94.1	93.9	87.4
11.4	80.7	89.8	94.1	93.9	87.4
11.42	80.7	89.8	94.3	94	87.5
11.44	80.7	89.4	94.2	93.9	87.4
11.46	80.7	89.4	94.2	93.9	87.4
11.48	80.8	89.4	94.2	93.9	87.4
11.5	80.8	89.4	94.2	93.9	87.4
11.52	80.6	89.6	94.3	93.9	87.5
11.54	80.6	89.4	94	93.7	87.3
11.56	80.6	89.4	94	93.7	87.3
11.58	80.8	89.4	94	93.7	87.3
11.6	80.5	89.4	93.9	93.7	87.2
11.62	80.5	89.1	93.9	93.7	87
11.64	80.5	89.1	93.9	93.7	87
11.66	80.5	89.1	93.9	93.7	87
11.68	80.6	89.2	93.9	93.8	87.1
11.7	80.3	89.3	94.1	93.8	87.1
11.72	80.3	89.1	93.9	93.8	87.2
11.74	80.3	89.1	93.9	93.8	87.1
11.76	80.3	89.1	93.9	93.8	87.1
11.78	80.2	89	93.8	93.8	87
11.8	80.2	89.1	93.9	93.8	87.1
11.82	80.2	89.1	93.9	93.8	87.1
11.84	80.2	88.8	93.8	93.7	87.1
11.86	80.2	88.8	93.8	93.7	87.1
11.88	80.4	88.9	93.8	93.7	87.2
11.9	80.3	89.1	93.9	93.8	87.2
11.92	80.3	88.8	93.7	93.8	87
11.94	80.2	88.8	93.7	93.8	87
11.96	80.3	88.8	93.7	93.8	87
11.98	80.3	88.7	93.6	93.7	87
12	80	88.8	93.7	93.8	87
12.02	80	88.6	93.6	93.6	87
12.04	80	88.6	93.6	93.6	87
12.06	80.2	88.6	93.6	93.6	87
12.08	80	88.8	93.7	93.7	87.1
12.1	80	88.8	93.7	93.7	87.1
12.12	80	88.5	93.6	93.7	87
12.14	79.9	88.5	93.6	93.7	87
12.16	80	88.5	93.6	93.7	87
12.18	79.7	88.5	93.6	93.6	86.9
12.2	79.7	88.6	93.6	93.7	87
12.22	79.7	88.3	93.5	93.6	86.9
12.24	79.8	88.3	93.5	93.6	86.9
12.26	79.9	88.3	93.5	93.6	86.9
12.28	79.7	88.6	93.6	93.7	87
12.3	79.7	88.5	93.6	93.6	86.9
12.32	79.7	88.5	93.6	93.6	86.9
12.34	79.6	88.5	93.6	93.6	86.9
12.36	79.7	88.4	93.6	93.5	86.9
12.38	79.5	88.3	93.6	93.5	86.9
12.4	79.5	88.2	93.3	93.3	86.8
12.42	79.6	88.2	93.3	93.3	86.8
12.44	79.8	88.2	93.3	93.3	86.8
12.46	79.7	88.5	93.5	93.5	86.9
12.48	79.7	88.5	93.5	93.5	86.9
12.5	79.7	88.1	93.3	93.5	86.9
12.52	79.6	88.1	93.3	93.5	86.7
12.54	79.6	88.1	93.3	93.5	86.7
12.56	79.3	88	93.3	93.4	86.7
12.58	79.3	88.2	93.3	93.5	86.7
12.6	79.3	87.9	93.3	93.3	86.6
12.62	79.4	87.9	93.3	93.3	86.6
12.64	79.5	87.9	93.3	93.3	86.6
12.66	79.5	88	93.3	93.4	86.7
12.68	79.3	88.1	93.4	93.5	86.8
12.7	79.3	87.8	93.2	93.4	86.7
12.72	79.3	87.8	93.2	93.4	86.7
12.74	79.4	87.8	93.2	93.3	86.7
12.76	79.1	87.9	93.3	93.3	86.7
12.78	79.1	87.6	93.1	93.2	86.7
12.8	79.1	87.6	93.1	93.2	86.5
12.82	79.2	87.6	93.1	93.2	86.5
12.84	79.4	87.5	93	93.2	86.5
12.86	79	87.6	93.1	93.2	86.5
12.88	79	87.5	93	93.2	86.5
12.9	79	87.5	93	93.1	86.5
12.92	79	87.5	93	93.1	86.5
12.94	79	87.6	93	93.2	86.5
12.96	78.9	87.8	93.1	93.2	86.6
12.98	78.9	87.5	92.8	93.2	86.4
13	78.8	87.5	92.8	93.2	86.4
13.02	78.8	87.5	92.8	93.2	86.4
13.04	78.9	87.4	92.8	93.2	86.4
13.06	78.9	87.5	92.8	93.2	86.4
13.08	78.9	87.3	92.8	93.1	86.3
13.1	79	87.3	92.8	93.1	86.3
13.12	79.1	87.3	92.8	93.1	86.3
13.14	78.8	87.5	93	93.2	86.5
13.16	78.8	87.5	93	93.2	86.5
13.18	78.8	87.2	92.8	93.1	86.4
13.2	78.7	87.2	92.8	93.1	86.4
13.22	78.8	87.2	92.8	93.1	86.4
13.24	78.7	87.3	92.9	93.1	86.4
13.26	78.7	87	92.9	93.2	86.4
13.28	78.7	87	92.7	93	86.3
13.3	78.9	87	92.7	93	86.3
13.32	78.9	87	92.7	93	86.3
13.34	78.6	87.1	92.7	93	86.3
13.36	78.6	87.1	92.7	93	86.4
13.38	78.6	87	92.5	93	86.2
13.4	78.6	87	92.5	93	86.2
13.42	78.7	87	92.5	93	86.2
13.44	78.5	87	92.6	93.1	86.2
13.46	78.5	86.9	92.5	93	86.2
13.48	78.5	86.9	92.5	93	86.2
13.5	78.5	86.9	92.5	93	86.2
13.52	78.6	86.9	92.5	93	86.2
13.54	78.3	87	92.6	93	86.3
13.56	78.3	86.7	92.5	92.8	86.1
13.58	78.3	86.7	92.5	92.8	86.1
13.6	78.4	86.7	92.5	92.8	86.1
13.62	78.3	86.8	92.5	92.8	86
13.64	78.3	86.6	92.5	92.9	86.1
13.66	78.3	86.6	92.4	92.8	86
13.68	78.3	86.6	92.4	92.8	86
13.7	78.4	86.6	92.4	92.8	86
13.72	78.2	86.6	92.4	92.8	86
13.74	78.2	86.7	92.5	92.8	86
13.76	78.2	86.5	92.2	92.6	85.9
13.78	78.2	86.5	92.2	92.6	85.9
13.8	78.3	86.5	92.2	92.6	85.9
13.82	78.1	86.7	92.3	92.7	86
13.84	78.1	86.7	92.3	92.7	86
13.86	78.1	86.4	92	92.5	85.8
13.88	78.1	86.4	92	92.5	85.8
13.9	78.2	86.4	92	92.5	85.8
13.92	77.9	86.5	92.2	92.6	85.9
13.94	77.9	86.2	92	92.5	85.8
13.96	77.9	86.2	92	92.5	85.8
13.98	78	86.2	92	92.5	85.8
14	78	86.2	92	92.5	85.8
14.02	77.8	86.3	91.9	92.5	85.8
14.04	77.8	86.3	91.9	92.5	85.8
14.06	77.8	86.1	92	92.5	85.7
14.08	77.9	86.1	92	92.5	85.7
14.1	77.9	86.1	92	92.6	85.8
14.12	77.8	86.2	92.2	92.6	85.8
14.14	77.8	86	92	92.6	85.6
14.16	77.8	86	92	92.6	85.6
14.18	77.8	86	92	92.6	85.6
14.2	77.8	85.9	92	92.6	85.6
14.22	77.6	86.1	92	92.6	85.7
14.24	77.6	85.9	91.8	92.5	85.6
14.26	77.6	85.9	91.8	92.5	85.6
14.28	77.8	85.9	91.8	92.5	85.6
14.3	77.7	86	91.9	92.6	85.7
14.32	77.7	85.8	91.7	92.4	85.5
14.34	77.7	85.8	91.7	92.4	85.5
14.36	77.6	85.8	91.7	92.4	85.5
14.38	77.7	85.8	91.7	92.4	85.5
14.4	77.5	86	91.7	92.4	85.5
14.42	77.5	86	91.9	92.5	85.6
14.44	77.5	85.7	91.7	92.4	85.4
14.46	77.6	85.7	91.7	92.4	85.4
14.48	77.6	85.7	91.7	92.4	85.4
14.5	77.4	85.8	91.7	92.4	85.5
14.52	77.4	85.5	91.7	92.2	85.4
14.54	77.5	85.5	91.7	92.2	85.4
14.56	77.5	85.5	91.7	92.2	85.4
14.58	77.6	85.5	91.7	92.2	85.4
14.6	77.3	85.6	91.8	92.3	85.5
14.62	77.3	85.5	91.6	92.2	85.4
14.64	77.3	85.5	91.6	92.2	85.4
14.66	77.4	85.5	91.6	92.2	85.4
14.68	77.4	85.5	91.6	92.2	85.4
14.7	77.3	85.4	91.5	92.2	85.5
14.72	77.3	85.4	91.5	92.2	85.5
14.74	77.3	85.4	91.5	92.2	85.3
14.76	77.4	85.4	91.5	92.2	85.3
14.78	77.1	85.3	91.4	92.1	85.3
14.8	77.1	85.4	91.5	92.2	85.3
14.82	77.1	85.3	91.5	92.1	85.1
14.84	77.1	85.3	91.5	92.1	85.1
14.86	77.2	85.3	91.6	92.1	85.1
14.88	77.2	85.3	91.6	92.1	85.1
14.9	77.1	85.4	91.6	92.2	85.2
14.92	77.1	85.1	91.3	92.1	85.1
14.94	77	85.1	91.3	92.1	85.1
14.96	77.1	85.1	91.3	92.1	85.1
14.98	76.9	85.4	91.5	92.2	85.3
15	76.9	85	91.3	92	85
15.02	77	85	91.3	92	85
15.04	77	85	91.3	92	85
15.06	77.1	84.9	91.3	92	85
15.08	76.9	85	91.4	92.1	85.1
15.1	76.9	84.9	91.4	92	85.1
15.12	76.9	84.9	91.4	92	85.1
15.14	77	84.9	91.4	92	85.1
15.16	76.7	84.8	91.3	92	85
15.18	76.7	85	91.3	92	85
15.2	76.7	84.8	91.1	91.8	84.9
15.22	76.7	84.8	91.1	91.8	84.9
15.24	76.7	84.8	91.1	91.8	84.9
15.26	76.8	84.8	91.1	91.8	84.9
15.28	76.8	84.9	91.3	91.9	85
15.3	76.8	84.8	91	91.8	84.8
15.32	76.7	84.8	91	91.8	84.8
15.34	76.8	84.8	91	91.8	84.8
15.36	76.5	84.9	91.1	91.9	84.8
15.38	76.5	84.5	91.1	91.8	84.8
15.4	76.5	84.5	91.1	91.8	84.8
15.42	76.5	84.5	91.1	91.8	84.8
15.44	76.6	84.5	91.1	91.8	84.8
15.46	76.5	84.7	91.1	91.9	84.8
15.48	76.5	84.5	90.9	91.9	84.9
15.5	76.5	84.5	90.9	91.7	84.7
15.52	76.6	84.5	90.9	91.7	84.7
15.54	76.4	84.5	90.9	91.7	84.7
15.56	76.4	84.5	90.9	91.7	84.7
15.58	76.4	84.5	91	91.7	84.8
15.6	76.4	84.5	90.8	91.7	84.7
15.62	76.4	84.5	90.8	91.7	84.7
15.64	76.6	84.5	90.8	91.7	84.7
15.66	76.4	84.6	90.9	91.7	84.7
15.68	76.4	84.4	90.7	91.6	84.5
15.7	76.4	84.4	90.7	91.6	84.5
15.72	76.4	84.4	90.7	91.6	84.5
15.74	76.4	84.4	90.6	91.6	84.4
15.76	76.3	84.4	90.7	91.6	84.5
15.78	76.3	84.1	90.6	91.5	84.4
15.8	76.3	84.1	90.6	91.5	84.4
15.82	76.4	84.1	90.6	91.5	84.4
15.84	76.3	84.2	90.7	91.6	84.4
15.86	76.3	84.2	90.7	91.6	84.5
15.88	76.3	84	90.6	91.5	84.4
15.9	76.2	84	90.6	91.5	84.4
15.92	76.3	84	90.6	91.5	84.4
15.94	76	84	90.6	91.5	84.4
15.96	76	84.2	90.7	91.5	84.5
15.98	76	84	90.5	91.3	84.4
16	76	84	90.5	91.3	84.4
16.02	76	84	90.5	91.3	84.4
16.04	76	84.1	90.6	91.5	84.5
16.06	76	83.9	90.4	91.3	84.1
16.08	76	83.9	90.4	91.3	84.1
16.1	76	83.9	90.4	91.3	84.1
16.12	76	83.8	90.4	91.3	84
16.14	75.9	84	90.4	91.3	84.1
16.16	75.9	83.8	90.2	91.3	84.2
16.18	75.9	83.8	90.2	91.3	84.2
16.2	76	83.8	90.2	91.3	84.2
16.22	75.7	83.9	90.4	91.4	84.2
16.24	75.7	83.9	90.4	91.4	84.2
16.26	75.7	83.8	90.3	91.3	84.1
16.28	75.6	83.8	90.3	91.3	84.1
16.3	75.8	83.8	90.3	91.3	84.1
16.32	75.8	83.8	90.3	91.3	84
16.34	75.8	83.8	90.3	91.3	84.1
16.36	75.8	83.6	90.2	91.1	84.1
16.38	75.8	83.6	90.2	91.1	84.1
16.4	75.8	83.6	90.1	91.2	84
16.42	75.7	83.4	90	90.9	84
16.44	75.7	83.4	90	90.9	84
16.46	75.7	83.4	90	90.9	84
16.48	75.6	83.4	90	90.9	84
16.5	75.7	83.5	90.1	91	84
16.52	75.5	83.2	90	91	83.8
16.54	75.5	83.2	90	91	83.8
16.56	75.6	83.2	90	91	83.8
16.58	75.4	83.3	90	91.1	83.9
16.6	75.4	83.2	89.8	90.8	83.8
16.62	75.4	83.2	89.8	90.8	83.8
16.64	75.4	83.2	89.8	90.8	83.8
16.66	75.5	83.2	89.8	90.8	83.8
16.68	75.4	83.4	90	90.8	83.9
16.7	75.4	83.1	89.9	90.9	83.9
16.72	75.4	83.1	89.9	90.7	83.6
16.74	75.4	83.1	89.9	90.7	83.6
16.76	75.2	83.1	89.9	90.7	83.6
16.78	75.2	83.2	89.9	90.8	83.7
16.8	75.2	83.1	89.7	90.8	83.7
16.82	75.2	83.1	89.7	90.8	83.7
16.84	75.3	83.1	89.7	90.8	83.7
16.86	75.4	83	89.7	90.7	83.7
16.88	75.1	83.1	89.8	90.7	83.7
16.9	75.1	83	89.7	90.6	83.6
16.92	75.1	83	89.7	90.6	83.6
16.94	75.2	83	89.7	90.6	83.6
16.96	75.2	83	89.7	90.6	83.6
16.98	75.2	83.1	89.8	90.7	83.7
17	75.2	82.8	89.6	90.7	83.5
17.02	75.1	82.8	89.6	90.7	83.5
17.04	75.2	82.8	89.6	90.7	83.5
17.06	75	83	89.6	90.8	83.6
17.08	75	82.8	89.5	90.9	83.7
17.1	75	82.8	89.5	90.6	83.4
17.12	75	82.8	89.5	90.6	83.4
17.14	75.1	82.8	89.5	90.6	83.5
17.16	74.9	82.9	89.5	90.6	83.5
17.18	74.9	82.9	89.6	90.7	83.6
17.2	74.9	82.8	89.6	90.8	83.7
17.22	75	82.8	89.6	90.8	83.7
17.24	75	82.8	89.6	90.8	83.7
17.26	74.8	82.8	89.6	90.7	83.6
17.28	74.8	82.5	89.4	90.4	83.3
17.3	74.8	82.5	89.4	90.4	83.3
17.32	74.8	82.5	89.4	90.4	83.3
17.34	75	82.5	89.5	90.4	83.4
17.36	75	82.6	89.5	90.5	83.4
17.38	75	82.5	89.3	90.5	83.3
17.4	75	82.5	89.3	90.5	83.3
17.42	74.9	82.5	89.3	90.5	83.3
17.44	74.7	82.7	89.3	90.5	83.3
17.46	74.7	82.7	89.4	90.6	83.4
17.48	74.7	82.5	89.3	90.4	83.3
17.5	74.8	82.5	89.3	90.4	83.3
17.52	74.8	82.5	89.3	90.4	83.3
17.54	74.7	82.4	89.2	90.3	83.2
17.56	74.7	82.5	89.3	90.4	83.3
17.58	74.7	82.3	89.1	90.3	83.2
17.6	74.7	82.3	89.1	90.3	83.2
17.62	74.8	82.3	89.1	90.3	83.2
17.64	74.6	82.5	89.2	90.3	83.2
17.66	74.6	82.5	89.2	90.4	83.3
17.68	74.6	82.2	89.1	90.3	83.2
17.7	74.5	82.2	89.1	90.3	83.2
17.72	74.6	82.2	89.1	90.3	83.2
17.74	74.5	82.3	89.2	90.4	83.3
17.76	74.5	82.1	89.1	90.2	83.2
17.78	74.5	82.1	89.1	90.2	83.2
17.8	74.5	82.1	89.1	90.2	83.2
17.82	74.6	82.1	89.1	90.2	83.2
17.84	74.3	82.1	89.1	90.2	83.2
17.86	74.3	82	89.2	90.2	83.3
17.88	74.3	82	88.8	90.1	83
17.9	74.3	82	88.8	90.1	83
17.92	74.3	82	88.8	90.1	83
17.94	74.3	82	88.9	90.1	83
17.96	74.3	81.8	89	90.1	83
17.98	74.3	81.8	89	90.1	83
18	74.3	81.8	89	90.1	83
18.02	74.5	81.8	88.9	90.1	82.9
18.04	74.3	81.9	89	90.1	83
18.06	74.3	81.7	88.8	90	82.8
18.08	74.3	81.7	88.8	90	82.8
18.1	74.3	81.7	88.8	90	82.8
18.12	74.2	81.9	88.9	90.1	83
18.14	74.2	81.9	88.9	90.1	83
18.16	74.2	81.7	88.7	89.8	82.9
18.18	74.1	81.7	88.7	89.8	82.9
18.2	74.2	81.7	88.7	89.8	82.9
18.22	74	81.8	88.8	89.9	82.9
18.24	74	81.8	88.9	90.1	83.1
18.26	74	81.7	88.7	90	82.9
18.28	74.1	81.7	88.7	90	82.9
18.3	74.1	81.7	88.7	90	82.9
18.32	74	81.8	88.7	90	82.8
18.34	74	81.8	88.7	90	82.8
18.36	74	81.7	88.6	90	82.8
18.38	74.1	81.7	88.6	90	82.8
18.4	74.2	81.6	88.6	89.9	82.8
18.42	73.9	81.7	88.6	90	82.8
18.44	73.9	81.4	88.5	89.8	82.6
18.46	73.9	81.4	88.5	89.8	82.6
18.48	73.9	81.4	88.5	89.8	82.6
18.5	73.9	81.4	88.5	89.8	82.6
18.52	73.9	81.5	88.6	89.8	82.6
18.54	73.9	81.4	88.5	89.7	82.6
18.56	73.9	81.4	88.5	89.7	82.6
18.58	74	81.4	88.5	89.7	82.6
18.6	73.7	81.5	88.5	89.7	82.6
18.62	73.7	81.5	88.5	89.8	82.7
18.64	73.7	81.3	88.3	89.7	82.6
18.66	73.7	81.3	88.3	89.7	82.6
18.68	73.7	81.3	88.3	89.7	82.6
18.7	73.7	81.4	88.4	89.7	82.6
18.72	73.7	81.5	88.5	89.8	82.7
18.74	73.7	81.3	88.2	89.6	82.6
18.76	73.7	81.3	88.2	89.6	82.6
18.78	73.8	81.3	88.2	89.6	82.6
18.8	73.6	81.3	88.3	89.6	82.6
18.82	73.6	81.1	88.2	89.6	82.6
18.84	73.6	81.1	88.2	89.5	82.4
18.86	73.6	81.1	88.2	89.5	82.4
18.88	73.7	81.1	88.2	89.5	82.4
18.9	73.5	81.2	88.2	89.6	82.5
18.92	73.5	81.1	88.2	89.4	82.5
18.94	73.5	81.1	88.2	89.4	82.4
18.96	73.5	81.1	88.2	89.4	82.4
18.98	73.5	81.1	88.2	89.4	82.4
19	73.5	81.3	88.3	89.6	82.5
19.02	73.5	81.3	88.3	89.6	82.5
19.04	73.5	81.1	88.2	89.6	82.5
19.06	73.5	81.1	88.2	89.6	82.5
19.08	73.5	81	88.1	89.5	82.4
19.1	73.5	81	88	89.5	82.4
19.12	73.5	80.8	87.9	89.3	82.1
19.14	73.5	80.8	87.9	89.3	82.1
19.16	73.6	80.8	87.9	89.3	82.1
19.18	73.6	80.8	87.9	89.3	82.1
19.2	73.5	80.9	88	89.4	82.2
19.22	73.5	80.7	87.8	89.3	82.1
19.24	73.4	80.7	87.8	89.3	82.1
19.26	73.5	80.7	87.8	89.3	82.1
19.28	73.4	80.9	88	89.3	82.2
19.3	73.4	80.8	87.9	89.3	82.3
19.32	73.4	80.8	87.9	89.3	82.2
19.34	73.4	80.8	87.9	89.3	82.2
19.36	73.4	80.8	87.9	89.3	82.2
19.38	73.1	80.9	88	89.3	82.2
19.4	73.1	80.9	88	89.4	82.2
19.42	73.1	80.6	87.7	89	82
19.44	73.2	80.6	87.7	89	82
19.46	73.2	80.6	87.7	89	82
19.48	73.2	80.6	87.7	89	82.1
19.5	73.2	80.4	87.6	88.8	82
19.52	73.2	80.4	87.6	88.8	82
19.54	73.2	80.4	87.6	88.8	82
19.56	73.3	80.4	87.6	88.8	82
19.58	73.1	80.4	87.7	88.9	82
19.6	73.1	80.4	87.7	89	81.9
19.62	73.1	80.4	87.7	89	81.9
19.64	73	80.4	87.7	89	81.9
19.66	72.9	80.5	87.7	89	81.9
19.68	72.9	80.3	87.6	89	81.9
19.7	72.9	80.3	87.6	89	81.9
19.72	72.9	80.3	87.6	88.8	81.9
19.74	73.1	80.3	87.6	88.8	81.9
19.76	72.9	80.4	87.7	88.9	82
19.78	72.9	80.4	87.7	88.9	82
19.8	72.9	80.4	87.5	88.9	81.9
19.82	72.9	80.4	87.5	88.9	81.9
19.84	72.9	80.4	87.5	88.9	81.9
19.86	72.9	80.4	87.5	88.9	81.8
19.88	72.8	80.4	87.6	89	81.8
19.9	72.8	80.1	87.4	88.9	81.7
19.92	72.9	80.1	87.4	88.9	81.7
19.94	72.9	80.1	87.4	88.9	81.7
19.96	72.8	80.2	87.4	89	81.8
19.98	72.8	80	87.2	88.8	81.6
20	72.8	80	87.2	88.8	81.6
20.02	72.8	80	87.2	88.8	81.6
20.04	72.9	80	87.2	88.8	81.6
20.06	72.8	80.2	87.3	88.8	81.7
20.08	72.8	80	87.2	88.8	81.7
20.1	72.8	80	87.2	88.7	81.6
20.12	72.8	80	87.2	88.7	81.6
20.14	72.6	80	87.3	88.8	81.6
20.16	72.6	80.1	87.4	88.9	81.7
20.18	72.6	80	87.3	88.7	81.6
20.2	72.6	80	87.3	88.7	81.6
20.22	72.7	80	87.3	88.7	81.6
20.24	72.7	80	87.2	88.6	81.6
20.26	72.6	80	87.3	88.6	81.6
20.28	72.6	79.8	87.2	88.5	81.5
20.3	72.7	79.8	87.2	88.5	81.5
20.32	72.8	79.8	87.2	88.5	81.5
20.34	72.6	79.9	87.2	88.5	81.5
20.36	72.6	79.8	87	88.5	81.4
20.38	72.6	79.8	87	88.5	81.4
20.4	72.5	79.8	87	88.5	81.4
20.42	72.5	79.8	87	88.5	81.4
20.44	72.4	79.8	87	88.5	81.4
20.46	72.4	79.6	87	88.6	81.5
20.48	72.4	79.6	87	88.4	81.4
20.5	72.5	79.6	87	88.4	81.4
20.52	72.3	79.7	87.1	88.5	81.5
20.54	72.3	79.7	87.1	88.5	81.5
20.56	72.3	79.7	87	88.5	81.6
20.58	72.3	79.7	87	88.5	81.3
20.6	72.3	79.7	87	88.5	81.3
20.62	72.4	79.7	86.9	88.4	81.3
20.64	72.3	79.6	87	88.3	81.3
20.66	72.3	79.5	86.9	88.3	81.3
20.68	72.4	79.5	86.9	88.3	81.3
20.7	72.4	79.5	86.9	88.3	81.3
20.72	72.5	79.5	86.9	88.3	81.3
20.74	72.1	79.7	86.9	88.5	81.3
20.76	72.1	79.6	86.8	88.3	81.1
20.78	72	79.6	86.8	88.3	81.1
20.8	72.3	79.6	86.8	88.3	81.1
20.82	72.3	79.5	86.7	88.3	81.1
20.84	72.3	79.5	86.8	88.3	81.2
20.86	72.3	79.5	86.7	88.2	81.1
20.88	72.3	79.5	86.7	88.2	81.1
20.9	72.1	79.5	86.7	88.2	81.1
20.92	72.1	79.5	86.7	88.2	81.1
20.94	72.1	79.5	86.8	88.2	81.2
20.96	72.1	79.3	86.6	88.1	81.2
20.98	72.1	79.3	86.6	88.1	81.2
21	72.2	79.3	86.6	88.1	81.2
21.02	72.1	79.5	86.7	88.2	81.2
21.04	72.1	79.3	86.7	88.1	81.1
21.06	72.1	79.3	86.7	88.1	81.1
21.08	72.1	79.3	86.7	88.1	81.1
21.1	72.1	79.3	86.6	88.1	81.1
21.12	72	79.3	86.7	88.1	81.2
21.14	72	79.1	86.5	88	80.9
21.16	72	79.1	86.5	88	80.9
21.18	72.1	79.1	86.5	88	80.9
21.2	71.9	79.2	86.5	88	80.9
21.22	71.9	79.2	86.5	88	80.9
21.24	71.9	78.9	86.4	87.9	80.9
21.26	71.9	78.9	86.4	87.9	80.9
21.28	72	78.9	86.4	87.9	80.9
21.3	72	78.9	86.4	87.9	80.9
21.32	71.9	79	86.5	87.9	80.9
21.34	71.9	79	86.3	87.8	80.8
21.36	71.9	79	86.3	87.8	80.8
21.38	71.9	79	86.3	87.8	80.8
21.4	71.7	79.1	86.4	87.8	80.8
21.42	71.7	79.1	86.4	87.9	80.9
21.44	71.7	79	86.3	87.8	80.7
21.46	71.7	79	86.3	87.8	80.7
21.48	71.9	79	86.3	87.8	80.7
21.5	71.8	79.1	86.3	87.9	80.8
21.52	71.8	78.8	86.2	87.8	80.7
21.54	71.8	78.8	86.2	87.8	80.7
21.56	71.8	78.8	86.2	87.8	80.7
21.58	71.8	78.8	86.2	87.8	80.7
21.6	71.7	78.8	86.2	87.8	80.7
21.62	71.7	78.9	86.3	87.8	80.7
21.64	71.7	78.8	86.1	87.6	80.7
21.66	71.7	78.8	86.1	87.6	80.7
21.68	71.7	78.9	86.2	87.7	80.8
21.7	71.7	79	86.3	87.8	80.9
21.72	71.7	78.9	86.1	87.7	80.5
21.74	71.7	78.9	86.1	87.7	80.5
21.76	71.7	78.9	86.1	87.7	80.5
21.78	71.7	78.9	86.1	87.7	80.4
21.8	71.5	78.9	86.2	87.7	80.6
21.82	71.5	78.5	85.9	87.6	80.7
21.84	71.6	78.5	85.9	87.6	80.7
21.86	71.7	78.5	85.9	87.6	80.7
21.88	71.6	78.5	85.9	87.7	80.7
21.9	71.6	78.5	85.9	87.7	80.7
21.92	71.6	78.5	86	87.6	80.6
21.94	71.5	78.5	86	87.6	80.6
21.96	71.7	78.5	86	87.6	80.6
21.98	71.6	78.5	86	87.6	80.6
22	71.6	78.6	86.1	87.6	80.7
22.02	71.6	78.5	86	87.5	80.4
22.04	71.6	78.5	86	87.5	80.4
22.06	71.6	78.5	86	87.5	80.4
22.08	71.5	78.6	86	87.6	80.5
22.1	71.5	78.6	86	87.6	80.5
22.12	71.5	78.4	85.8	87.4	80.5
22.14	71.5	78.4	85.8	87.4	80.5
22.16	71.5	78.4	85.8	87.4	80.5
22.18	71.2	78.5	85.9	87.5	80.6
22.2	71.2	78.4	85.7	87.4	80.4
22.22	71.2	78.4	85.7	87.4	80.4
22.24	71.3	78.4	85.7	87.4	80.4
22.26	71.3	78.3	85.7	87.4	80.4
22.28	71.2	78.4	85.7	87.4	80.4
22.3	71.2	78.2	85.6	87.3	80.3
22.32	71.2	78.2	85.6	87.3	80.3
22.34	71.3	78.2	85.6	87.3	80.3
22.36	71.2	78.2	85.6	87.3	80.3
22.38	71.2	78.2	85.7	87.4	80.3
22.4	71.2	78.1	85.5	87.2	80.2
22.42	71.1	78.1	85.5	87.2	80.2
22.44	71.1	78.1	85.5	87.2	80.2
22.46	71.2	78.2	85.5	87.2	80.3
22.48	71.1	78.3	85.6	87.3	80.4
22.5	71.1	78.1	85.6	87.2	80.3
22.52	71.1	78.1	85.6	87.2	80.3
22.54	71.2	78.1	85.6	87.2	80.3
22.56	71.1	78.2	85.7	87.2	80.3
22.58	71.1	78	85.5	87.1	80.3
22.6	71.1	78	85.5	87.1	80.1
22.62	71.1	78	85.5	87.1	80.1
22.64	71.2	78	85.5	87.1	80.1
22.66	71.1	78	85.6	87.2	80.1
22.68	71.1	78	85.4	87.2	80.2
22.7	71.1	78	85.4	87.2	80.2
22.72	71.1	78	85.4	87.2	80.2
22.74	71.1	78	85.4	87.1	80.1
22.76	70.9	78.1	85.4	87.1	80.2
22.78	70.9	78.1	85.4	87.1	80.2
22.8	70.9	77.8	85.1	86.9	80.1
22.82	70.9	77.8	85.1	86.9	80.1
22.84	71	77.9	85.3	87	80.2
22.86	70.9	77.9	85.4	87.1	80.3
22.88	70.9	77.8	85.4	87	80.2
22.9	70.9	77.8	85.4	87	80.2
22.92	70.9	77.8	85.4	87	80.2
22.94	70.9	77.8	85.4	87	80.2
22.96	70.7	77.9	85.4	87.1	80.3
22.98	70.7	77.8	85.3	87.1	80.1
23	70.8	77.8	85.3	87.1	80.1
23.02	70.9	77.8	85.3	87.1	80.1
23.04	70.7	77.7	85.2	87	80
23.06	70.7	77.7	85.2	86.7	79.9
23.08	70.7	77.7	85.2	86.7	79.9
23.1	70.7	77.7	85.2	86.7	79.9
23.12	70.7	77.7	85.2	86.7	79.9
23.14	70.7	77.8	85.3	86.9	79.9
23.16	70.7	77.8	85.3	86.9	80
23.18	70.7	77.6	85	86.7	79.7
23.2	70.7	77.6	85	86.7	79.7
23.22	70.7	77.6	85.1	86.8	79.8
23.24	70.6	77.7	85.1	86.9	79.8
23.26	70.6	77.5	85.1	86.8	79.7
23.28	70.6	77.5	85.1	86.8	79.7
23.3	70.6	77.5	85.1	86.8	79.7
23.32	70.7	77.5	85.1	86.8	79.7
23.34	70.6	77.6	85.1	86.9	79.7
23.36	70.6	77.6	85	86.7	79.6
23.38	70.6	77.6	85	86.7	79.6
23.4	70.7	77.6	85	86.7	79.6
23.42	70.6	77.6	85	86.7	79.6
23.44	70.6	77.6	85	86.7	79.7
23.46	70.6	77.4	85	86.7	79.7
23.48	70.6	77.4	84.9	86.7	79.6
23.5	70.7	77.4	84.9	86.7	79.6
23.52	70.4	77.4	84.9	86.7	79.6
23.54	70.4	77.5	85	86.8	79.6
23.56	70.4	77.2	84.7	86.5	79.5
23.58	70.4	77.2	84.7	86.5	79.5
23.6	70.4	77.2	84.7	86.5	79.5
23.62	70.4	77.1	84.6	86.5	79.5
23.64	70.4	77.2	84.7	86.5	79.6
23.66	70.4	77.3	84.7	86.5	79.6
23.68	70.5	77.3	84.7	86.5	79.6
23.7	70.6	77.3	84.7	86.5	79.6
23.72	70.3	77.4	84.8	86.5	79.6
23.74	70.3	77.4	84.7	86.4	79.5
23.76	70.3	77.4	84.7	86.4	79.5
23.78	70.3	77.4	84.7	86.4	79.5
23.8	70.3	77.4	84.7	86.4	79.5
23.82	70.3	77.4	84.8	86.5	79.6
23.84	70.3	77.1	84.7	86.5	79.6
23.86	70.3	77.1	84.7	86.4	79.5
23.88	70.4	77.1	84.7	86.4	79.5
23.9	70.3	77.1	84.7	86.4	79.5
23.92	70.3	77.2	84.7	86.4	79.6
23.94	70.3	77	84.5	86.3	79.4
23.96	70.3	77	84.5	86.3	79.4
23.98	70.3	77	84.5	86.3	79.4
24	70.3	77	84.5	86.3	79.4
24.02	70.1	77.1	84.7	86.5	79.3
24.04	70.1	77	84.5	86.4	79.2
24.06	70.1	77	84.5	86.4	79.2
24.08	70.1	77	84.5	86.4	79.2
24.1	69.9	77.1	84.5	86.4	79.3
24.12	69.9	77.1	84.5	86.4	79.3
24.14	69.9	77	84.4	86.2	79.2
24.16	69.9	77	84.4	86.2	79.2
24.18	70.1	77	84.4	86.2	79.2
24.2	70.1	77	84.3	86.2	79.2
24.22	70.1	76.9	84.4	86.2	79.2
24.24	70.1	76.9	84.3	86.2	79.2
24.26	70.1	76.9	84.3	86.2	79.2
24.28	70.1	77	84.4	86.3	79.3
24.3	70	77	84.4	86.3	79.3
24.32	70	76.9	84.4	86.1	79.4
24.34	70	76.9	84.4	86.1	79.3
24.36	70	76.9	84.4	86.1	79.3
24.38	70	76.9	84.3	86.1	79.2
24.4	69.9	76.9	84.4	86.1	79.3
24.42	69.9	76.7	84.2	86	79.2
24.44	70	76.7	84.2	86	79.2
24.46	70	76.7	84.2	86	79.2
24.48	70	76.7	84.2	86.1	79.2
24.5	69.8	76.9	84.3	86.2	79.3
24.52	69.8	76.6	84.2	86	79.1
24.54	69.8	76.6	84.2	86	79.1
24.56	69.8	76.6	84.2	86	79.1
24.58	69.7	76.6	84.2	86	79.1
24.6	69.7	76.6	84.2	86	79.1
24.62	69.7	76.6	84.1	86	79.1
24.64	69.8	76.6	84.1	86	79.1
24.66	69.9	76.6	84.1	86	79.1
24.68	69.8	76.6	84.1	86	79.1
24.7	69.8	76.7	84.2	86.1	79.1
24.72	69.8	76.5	84	85.7	78.9
24.74	69.8	76.5	84	85.7	78.9
24.76	69.7	76.5	84	85.7	78.9
24.78	69.6	76.5	84.1	85.7	79
24.8	69.6	76.4	84	85.8	79.1
24.82	69.6	76.4	84	85.8	79.1
24.84	69.7	76.4	84	85.8	79.1
24.86	69.8	76.5	84	85.8	79.1
24.88	69.6	76.6	84.1	85.9	79.1
24.9	69.6	76.4	83.9	85.8	78.9
24.92	69.6	76.4	83.9	85.8	78.9
24.94	69.7	76.4	83.9	85.8	78.9
24.96	69.6	76.4	83.8	85.8	78.8
24.98	69.6	76.4	83.8	85.8	78.8
25	69.6	76.4	83.8	85.7	78.9
25.02	69.6	76.4	83.8	85.7	78.9
25.04	69.6	76.4	83.8	85.7	78.9
25.06	69.6	76.5	83.9	85.8	79
25.08	69.5	76.5	84	85.8	79.1
25.1	69.5	76.2	83.8	85.7	78.8
25.12	69.5	76.2	83.8	85.7	78.8
25.14	69.5	76.2	83.8	85.7	78.8
25.16	69.5	76.3	83.9	85.7	78.8
25.18	69.5	76.3	83.9	85.8	78.8
25.2	69.5	76.4	83.8	85.7	78.9
25.22	69.5	76.4	83.8	85.7	78.9
25.24	69.7	76.4	83.8	85.7	78.9
25.26	69.5	76.3	83.8	85.7	78.8
25.28	69.5	76.1	83.7	85.5	78.7
25.3	69.5	76.1	83.7	85.5	78.7
25.32	69.5	76.1	83.7	85.5	78.7
25.34	69.5	76	83.6	85.4	78.7
25.36	69.5	76.1	83.6	85.4	78.7
25.38	69.5	76.1	83.7	85.5	78.7
25.4	69.5	76	83.5	85.4	78.6
25.42	69.4	76	83.5	85.4	78.6
25.44	69.5	76	83.5	85.4	78.6
25.46	69.3	76.2	83.5	85.4	78.7
25.48	69.3	76	83.5	85.4	78.5
25.5	69.3	76	83.5	85.4	78.5
25.52	69.3	76	83.5	85.4	78.5
25.54	69.4	76	83.5	85.4	78.5
25.56	69.2	76	83.6	85.4	78.5
25.58	69.2	75.8	83.4	85.3	78.4
25.6	69.2	75.8	83.4	85.3	78.4
25.62	69.2	75.8	83.4	85.3	78.4
25.64	69.1	76	83.5	85.4	78.5
25.66	69.1	76	83.5	85.4	78.5
25.68	69.1	76	83.4	85.4	78.5
25.7	69.1	76	83.4	85.4	78.5
25.72	69.2	76	83.4	85.4	78.5
25.74	69.1	76	83.4	85.4	78.5
25.76	69.1	76	83.5	85.4	78.6
25.78	69.1	75.8	83.4	85.3	78.5
25.8	69.1	75.8	83.4	85.3	78.5
25.82	69.1	75.8	83.4	85.3	78.5
25.84	69.1	76	83.4	85.4	78.6
25.86	69.1	76	83.4	85.4	78.6
25.88	69.1	75.6	83.2	85.1	78.4
25.9	69.1	75.6	83.2	85.1	78.4
25.92	69.1	75.5	83.2	85.1	78.4
25.94	69.1	75.5	83.2	85.1	78.3
25.96	69.1	75.7	83.1	85.1	78.3
25.98	69.1	75.7	83.1	85.1	78.3
26	69.2	75.7	83.1	85.1	78.3
26.02	69.2	75.7	83.1	85.1	78.3
26.04	69	75.8	83.2	85.1	78.4
26.06	69	75.7	83.1	85.1	78.4
26.08	69	75.7	83.1	85.1	78.2
26.1	69	75.7	83.1	85.1	78.2
26.12	68.9	75.7	83.1	85.1	78.2
26.14	68.9	75.7	83.1	85.1	78.2
26.16	68.9	75.5	83	85	78.2
26.18	68.9	75.5	83	85	78.2
26.2	68.9	75.5	83	85	78.2
26.22	68.9	75.6	83.1	85.1	78.3
26.24	68.9	75.7	83.2	85.3	78.5
26.26	68.9	75.4	83.1	85.1	78.1
26.28	68.9	75.4	83.1	85.1	78.1
26.3	69	75.4	83.1	85.1	78.1
26.32	68.8	75.4	83.1	85	78
26.34	68.8	75.4	83	85	78
26.36	68.8	75.4	83	84.8	78.1
26.38	68.9	75.4	83	84.8	78.1
26.4	69	75.4	83	84.8	78.1
26.42	68.8	75.5	83.1	84.8	78.1
26.44	68.8	75.4	82.9	84.8	78.2
26.46	68.8	75.4	82.9	84.8	78.1
26.48	68.7	75.4	82.9	84.8	78.1
26.5	68.7	75.4	82.9	84.8	78.1
26.52	68.6	75.4	82.9	84.9	78.1
26.54	68.6	75.4	82.9	84.9	78.1
26.56	68.6	75.3	82.8	84.7	78
26.58	68.6	75.3	82.8	84.7	78
26.6	68.7	75.3	82.8	84.7	78
26.62	68.6	75.5	82.9	84.8	78.1
26.64	68.6	75.3	82.7	84.7	78
26.66	68.6	75.3	82.7	84.7	78
26.68	68.6	75.3	82.7	84.7	78
26.7	68.6	75.2	82.6	84.6	78
26.72	68.6	75.2	82.7	84.7	77.9
26.74	68.6	75.1	82.6	84.6	77.9
26.76	68.6	75.1	82.6	84.6	77.9
26.78	68.7	75.1	82.6	84.6	77.9
26.8	68.5	75.2	82.7	84.7	77.9
26.82	68.5	75.1	82.6	84.6	78
26.84	68.5	75.1	82.6	84.6	77.8
26.86	68.5	75.1	82.6	84.6	77.8
26.88	68.5	75.1	82.6	84.6	77.8
26.9	68.4	75.1	82.6	84.5	77.8
26.92	68.4	75.2	82.6	84.5	77.8
26.94	68.4	75.1	82.5	84.4	77.8
26.96	68.5	75.1	82.5	84.4	77.8
26.98	68.5	75.2	82.6	84.5	77.9
27	68.5	75.2	82.7	84.7	78
27.02	68.5	75.1	82.5	84.6	77.9
27.04	68.5	75.1	82.5	84.6	77.9
27.06	68.4	75.1	82.5	84.6	77.9
27.08	68.5	75.1	82.4	84.5	77.8
27.1	68.3	75.1	82.4	84.5	77.8
27.12	68.3	75	82.4	84.4	77.6
27.14	68.4	75	82.4	84.4	77.6
27.16	68.5	75	82.4	84.4	77.6
27.18	68.4	75.1	82.5	84.4	77.6
27.2	68.4	75.1	82.6	84.5	77.7
27.22	68.4	74.9	82.6	84.5	77.7
27.24	68.3	74.9	82.5	84.4	77.7
27.26	68.3	74.9	82.5	84.4	77.7
27.28	68.3	74.9	82.5	84.4	77.7
27.3	68.3	75	82.5	84.5	77.8
27.32	68.3	74.9	82.3	84.3	77.6
27.34	68.3	74.9	82.3	84.3	77.6
27.36	68.4	74.9	82.3	84.3	77.6
27.38	68.4	74.8	82.2	84.2	77.5
27.4	68.3	75	82.4	84.2	77.6
27.42	68.3	74.7	82.3	83.9	77.4
27.44	68.3	74.7	82.3	83.9	77.4
27.46	68.4	74.7	82.3	83.9	77.4
27.48	68.3	74.6	82.3	84	77.4
27.5	68.3	74.4	82.1	84	77.4
27.52	68.3	74.4	82.1	84	77.4
27.54	68.2	74.4	82.1	84	77.4
27.56	68.3	74.5	82.2	84.1	77.5
27.58	68.1	74.6	82.2	84.1	77.5
27.6	68.1	74.7	82.3	84.1	77.5
27.62	68.1	74.7	82.3	84.1	77.4
27.64	68.1	74.7	82.3	84.1	77.4
27.66	68	74.6	82.3	84.1	77.4
27.68	68	74.7	82.3	84.2	77.4
27.7	68	74.5	82	84.1	77.3
27.72	68.1	74.5	82	84.1	77.3
27.74	68.2	74.5	82	84.1	77.3
27.76	68.2	74.6	82.1	84.1	77.4
27.78	68.1	74.6	82.2	84.2	77.4
27.8	68.1	74.6	82	84	77.3
27.82	68	74.6	82	84	77.3
27.84	68	74.6	82	84	77.3
27.86	67.9	74.6	82	84	77.4
27.88	67.9	74.6	82	84	77.4
27.9	67.9	74.5	82	84	77.4
27.92	68	74.5	82	84	77.4
27.94	68	74.5	82	84	77.4
27.96	68	74.6	81.9	83.9	77.3
27.98	68	74.6	82	84	77.4
28	68	74.4	81.9	83.9	77.2
28.02	68	74.4	81.9	83.9	77.2
28.04	68.1	74.4	82	84	77.2
28.06	67.9	74.4	82	84	77.2
28.08	67.9	74.4	81.9	84	77.3
28.1	67.9	74.4	81.9	83.8	77.2
28.12	67.9	74.4	81.9	83.8	77.2
28.14	67.9	74.4	81.9	83.8	77.2
28.16	67.8	74.4	81.9	83.9	77.2
28.18	67.8	74.2	81.8	83.8	77.2
28.2	67.9	74.2	81.8	83.8	77.2
28.22	67.9	74.2	81.8	83.8	77.2
28.24	67.9	74.2	81.8	83.8	77.2
28.26	67.8	74.3	81.8	83.8	77.2
28.28	67.8	74.2	81.7	83.8	77
28.3	67.8	74.2	81.7	83.8	77
28.32	67.9	74.2	81.7	83.8	77
28.34	67.8	74.2	81.8	83.8	77
28.36	67.8	74.1	81.8	83.8	77.1
28.38	67.8	74.1	81.6	83.7	77
28.4	67.7	74.1	81.6	83.7	77
28.42	67.8	74.1	81.6	83.7	77
28.44	67.7	74.2	81.7	83.7	77
28.46	67.7	74.2	81.8	83.8	77.1
28.48	67.7	74.1	81.6	83.7	77
28.5	67.7	74.1	81.6	83.7	77
28.52	67.8	74.1	81.6	83.7	77
28.54	67.7	74.3	81.7	83.9	77.2
28.56	67.7	74.3	81.7	83.9	77.2
28.58	67.7	74.1	81.6	83.8	77.1
28.6	67.7	74.1	81.6	83.8	77.1
28.62	67.7	73.9	81.5	83.7	77
28.64	67.6	74	81.5	83.7	77
28.66	67.6	73.9	81.4	83.5	76.8
28.68	67.6	73.9	81.4	83.5	76.8
28.7	67.8	73.9	81.4	83.5	76.8
28.72	67.8	74	81.5	83.5	76.9
28.74	67.6	74	81.5	83.5	76.9
28.76	67.6	73.9	81.4	83.5	76.9
28.78	67.5	73.9	81.4	83.5	76.9
28.8	67.5	73.9	81.4	83.5	76.9
28.82	67.5	73.9	81.4	83.5	76.9
28.84	67.3	74	81.5	83.6	76.9
28.86	67.3	74	81.4	83.4	76.8
28.88	67.4	74	81.4	83.4	76.8
28.9	67.4	74	81.4	83.4	76.8
28.92	67.6	74	81.4	83.4	76.8
28.94	67.6	74	81.5	83.5	76.8
28.96	67.6	73.8	81.4	83.5	76.7
28.98	67.6	73.8	81.4	83.5	76.7
29	67.6	73.8	81.4	83.5	76.7
29.02	67.4	73.8	81.4	83.5	76.7
29.04	67.4	73.6	81.3	83.2	76.6
29.06	67.4	73.6	81.3	83.2	76.6
29.08	67.4	73.6	81.3	83.2	76.6
29.1	67.5	73.7	81.3	83.3	76.7
29.12	67.5	73.8	81.3	83.3	76.7
29.14	67.5	73.8	81.4	83.3	76.8
29.16	67.5	73.7	81.2	83.3	76.7
29.18	67.5	73.7	81.2	83.3	76.7
29.2	67.5	73.7	81.2	83.3	76.6
29.22	67.3	73.7	81.2	83.3	76.7
29.24	67.3	73.7	81.2	83.3	76.7
29.26	67.3	73.6	81	83.2	76.5
29.28	67.3	73.6	81	83.2	76.5
29.3	67.4	73.6	81	83.3	76.5
29.32	67.3	73.7	81.1	83.3	76.5
29.34	67.3	73.7	81	83.2	76.4
29.36	67.2	73.7	81	83.2	76.4
29.38	67.3	73.7	81	83.2	76.4
29.4	67.3	73.7	81.1	83.3	76.5
29.42	67.2	73.7	81.1	83.3	76.5
29.44	67.2	73.6	81.1	83.1	76.5
29.46	67.2	73.6	81.1	83.1	76.5
29.48	67.3	73.6	81.1	83.1	76.5
29.5	67.2	73.5	81	83	76.4
29.52	67.2	73.6	81.1	83.1	76.5
29.54	67.2	73.5	80.9	83.1	76.4
29.56	67.2	73.5	80.9	83.1	76.4
29.58	67.2	73.5	80.9	83.1	76.4
29.6	67.2	73.6	81	83.2	76.4
29.62	67.2	73.6	81	83.2	76.5
29.64	67.2	73.5	80.8	83	76.3
29.66	67.2	73.5	80.8	83	76.3
29.68	67.2	73.5	80.8	83	76.3
29.7	67	73.6	80.9	83.1	76.4
29.72	67	73.3	80.7	83	76.3
29.74	67	73.3	80.7	83	76.3
29.76	67.1	73.3	80.7	83	76.3
29.78	67.1	73.2	80.7	83	76.3
29.8	66.9	73.3	80.7	83	76.3
29.82	66.9	73.4	80.8	82.8	76.3
29.84	66.9	73.4	80.8	82.8	76.3
29.86	67.1	73.4	80.8	82.8	76.3
29.88	67.2	73.5	80.8	82.8	76.3
29.9	67.2	73.5	80.9	82.8	76.3
29.92	67.2	73.4	80.8	82.8	76.3
29.94	67.1	73.4	80.8	82.8	76.3
29.96	67.1	73.4	80.8	82.8	76.3
29.98	67.1	73.4	80.8	82.8	76.3
30	66.9	73.4	80.8	82.9	76.4
30.02	66.9	73.2	80.7	82.8	76.2
30.04	66.9	73.2	80.7	82.8	76.2
30.06	67	73.2	80.7	82.8	76.2
30.08	66.9	73.2	80.7	82.8	76.2
30.1	66.9	73.1	80.7	82.8	76.2
30.12	66.9	73.1	80.6	82.7	76.1
30.14	66.9	73.1	80.6	82.7	76.1
30.16	66.9	73.2	80.7	82.7	76.1
30.18	66.9	73.2	80.7	82.8	76.2
30.2	66.9	73.1	80.4	82.8	76.3
30.22	66.9	73.1	80.4	82.7	76.2
30.24	66.9	73.1	80.4	82.7	76.2
30.26	66.9	73.1	80.4	82.7	76.2
30.28	66.8	73.2	80.5	82.8	76.2
30.3	66.8	73.2	80.5	82.8	76.2
30.32	66.8	73.1	80.4	82.7	76.1
30.34	66.8	73.1	80.4	82.7	76.1
30.36	66.9	73.1	80.4	82.7	76.1
30.38	66.7	73.1	80.5	82.7	76.1
30.4	66.7	72.9	80.4	82.5	75.9
30.42	66.7	72.9	80.4	82.5	75.9
30.44	66.8	72.9	80.4	82.5	75.9
30.46	66.8	72.9	80.4	82.5	75.9
30.48	66.8	72.9	80.4	82.5	75.9
30.5	66.8	72.9	80.4	82.4	76
30.52	66.8	72.9	80.4	82.4	76
30.54	66.8	72.9	80.4	82.4	76
30.56	66.6	73.1	80.5	82.6	76
30.58	66.6	73	80.3	82.5	76.1
30.6	66.6	73	80.3	82.5	75.9
30.62	66.5	73	80.3	82.5	75.9
30.64	66.6	73	80.3	82.5	75.9
30.66	66.6	73	80.3	82.5	75.9
30.68	66.6	73	80.4	82.5	76
30.7	66.6	72.9	80.4	82.4	75.9
30.72	66.7	72.9	80.4	82.4	75.9
30.74	66.7	72.9	80.3	82.4	75.8
30.76	66.6	72.9	80.4	82.4	75.9
30.78	66.6	72.5	80	82.3	75.8
30.8	66.6	72.5	80	82.3	75.8
30.82	66.6	72.5	80	82.3	75.8
30.84	66.6	72.6	80.1	82.4	75.9
30.86	66.6	72.7	80.2	82.5	76
30.88	66.6	72.7	80.3	82.3	75.9
30.9	66.6	72.7	80.3	82.3	75.9
30.92	66.6	72.7	80.3	82.3	75.9
30.94	66.6	72.7	80.3	82.3	75.9
30.96	66.4	72.7	80.3	82.3	75.9
30.98	66.4	72.7	80.3	82.3	75.9
31	66.5	72.7	80.2	82.3	75.8
31.02	66.6	72.7	80.2	82.3	75.8
31.04	66.6	72.6	80.2	82.2	75.7
31.06	66.6	72.7	80.2	82.2	75.8
31.08	66.6	72.7	80.1	82.2	75.8
31.1	66.6	72.7	80.1	82.2	75.8
31.12	66.6	72.7	80.1	82.2	75.8
31.14	66.6	72.7	80.1	82.2	75.8
31.16	66.5	72.7	80.2	82.3	75.8
31.18	66.5	72.5	80.1	82	75.7
31.2	66.4	72.5	80.1	82	75.7
31.22	66.5	72.5	80.1	82	75.7
31.24	66.5	72.6	80	82.1	75.7
31.26	66.5	72.6	79.8	82.1	75.6
31.28	66.5	72.6	79.8	82.1	75.6
31.3	66.5	72.6	79.8	82.1	75.6
31.32	66.5	72.6	79.8	82.2	75.7
31.34	66.4	72.7	80	82.2	75.7
31.36	66.4	72.4	79.9	82.2	75.7
31.38	66.4	72.4	79.9	82.1	75.5
31.4	66.4	72.4	79.9	82.1	75.5
31.42	66.2	72.4	79.9	82.1	75.5
31.44	66.2	72.4	79.9	82.2	75.6
31.46	66.2	72.4	79.8	82	75.6
31.48	66.3	72.4	79.8	82	75.6
31.5	66.3	72.4	79.8	82	75.6
31.52	66.3	72.4	79.8	82	75.6
31.54	66.3	72.5	79.9	82	75.7
31.56	66.3	72.3	79.5	81.9	75.5
31.58	66.3	72.3	79.5	81.9	75.5
31.6	66.3	72.3	79.5	81.9	75.5
31.62	66.2	72.2	79.5	81.9	75.4
31.64	66.2	72.2	79.5	81.9	75.4
31.66	66.2	72.3	79.7	81.8	75.3
31.68	66.2	72.3	79.7	81.8	75.3
31.7	66.2	72.3	79.7	81.8	75.3
31.72	66.1	72.3	79.7	81.8	75.3
31.74	66.1	72.3	79.8	81.9	75.4
31.76	66.1	72.3	79.7	81.8	75.3
31.78	66.1	72	79.5	81.7	75.2
31.8	66.1	72	79.5	81.7	75.2
31.82	66.1	72	79.5	81.7	75.2
31.84	66.1	72.1	79.5	81.7	75.2
31.86	66.1	72.1	79.5	81.7	75.2
31.88	66.1	72.3	79.5	81.7	75.3
31.9	66.2	72.3	79.5	81.7	75.4
31.92	66.1	72.3	79.5	81.7	75.4
31.94	66.1	72.3	79.5	81.7	75.4
31.96	66.1	72.3	79.5	81.7	75.4
31.98	66.1	72	79.5	81.6	75.2
32	66.1	72	79.5	81.6	75.2
32.02	66.1	72	79.5	81.6	75.2
32.04	66.1	72	79.4	81.6	75.1
32.06	66	72	79.5	81.6	75.2
32.08	66	72	79.3	81.5	75.1
32.1	66	72	79.3	81.5	75.1
32.12	65.9	72	79.3	81.5	75.1
32.14	65.9	72.1	79.3	81.6	75.1
32.16	65.9	72.1	79.3	81.6	75.1
32.18	65.9	71.9	79.2	81.5	75.1
32.2	65.9	71.9	79.2	81.5	75.1
32.22	66	71.9	79.2	81.5	75.1
32.24	65.9	72	79.3	81.6	75.1
32.26	65.9	71.9	79.3	81.6	75.1
32.28	65.9	71.9	79.3	81.5	75.1
32.3	65.9	71.9	79.3	81.5	75.1
32.32	65.9	71.9	79.2	81.5	75.1
32.34	65.8	71.9	79.3	81.5	75.1
32.36	65.8	71.9	79.1	81.4	75
32.38	65.8	71.9	79.1	81.4	75
32.4	65.9	71.9	79.1	81.4	75
32.42	65.9	71.9	79.1	81.4	75
32.44	65.8	71.9	79.1	81.5	75
32.46	65.8	71.9	79.1	81.3	75
32.48	65.7	71.9	79.1	81.3	75
32.5	65.7	71.9	79.1	81.3	75
32.52	65.7	72	79.4	81.4	75.1
32.54	65.7	72	79.4	81.4	75.1
32.56	65.7	71.8	79	81.2	75
32.58	65.7	71.8	79	81.2	75
32.6	65.7	71.8	79	81.2	75
32.62	65.6	71.7	79	81.1	74.9
32.64	65.6	71.8	79	81.2	74.8
32.66	65.6	71.8	79	81.3	74.8
32.68	65.8	71.8	79	81.3	74.8
32.7	65.8	71.8	79	81.3	74.8
32.72	65.7	71.8	79	81.3	74.9
32.74	65.7	71.9	79.1	81.4	75
32.76	65.7	71.7	79.1	81.2	74.9
32.78	65.7	71.7	79.1	81.2	74.9
32.8	65.6	71.6	79.1	81.1	74.8
32.82	65.5	71.7	79.1	81.2	74.8
32.84	65.5	71.7	79.1	81.2	74.8
32.86	65.5	71.6	79	81.1	74.8
32.88	65.6	71.6	79	81.1	74.8
32.9	65.7	71.7	79.1	81.2	74.8
32.92	65.7	71.7	79.2	81.3	75
32.94	65.7	71.5	79.1	81.3	74.9
32.96	65.6	71.5	79.1	81.3	74.9
32.98	65.6	71.5	79.1	81.3	74.9
33	65.6	71.5	79.1	81.3	74.9
33.02	65.5	71.7	79.1	81.2	74.8
33.04	65.5	71.7	78.9	81	74.8
33.06	65.6	71.7	78.9	81	74.8
33.08	65.7	71.7	78.9	81	74.8
33.1	65.5	71.6	78.8	80.9	74.8
33.12	65.5	71.6	78.9	81	74.8
33.14	65.5	71.4	78.7	80.9	74.6
33.16	65.5	71.4	78.7	80.9	74.6
33.18	65.5	71.4	78.7	80.9	74.6
33.2	65.5	71.5	78.7	81	74.6
33.22	65.5	71.5	78.7	81	74.6
33.24	65.5	71.4	78.7	81	74.6
33.26	65.4	71.4	78.7	81	74.6
33.28	65.4	71.4	78.7	81	74.6
33.3	65.4	71.4	78.8	81	74.6
33.32	65.4	71.3	78.6	80.8	74.5
33.34	65.4	71.3	78.6	80.8	74.5
33.36	65.4	71.3	78.6	80.8	74.5
33.38	65.4	71.4	78.7	80.9	74.6
33.4	65.4	71.4	78.7	80.9	74.6
33.42	65.4	71.3	78.6	80.9	74.7
33.44	65.4	71.3	78.6	80.8	74.6
33.46	65.4	71.3	78.6	80.8	74.6
33.48	65.4	71.3	78.6	80.8	74.5
33.5	65.4	71.3	78.6	80.8	74.5
33.52	65.4	71.2	78.5	80.8	74.5
33.54	65.4	71.2	78.5	80.7	74.5
33.56	65.4	71.2	78.5	80.7	74.5
33.58	65.4	71.2	78.5	80.7	74.5
33.6	65.2	71.3	78.6	80.8	74.6
33.62	65.2	71.3	78.5	80.7	74.4
33.64	65.1	71.3	78.5	80.7	74.4
33.66	65.2	71.3	78.5	80.7	74.4
33.68	65.2	71.4	78.7	80.9	74.6
33.7	65.2	71.3	78.6	80.9	74.6
33.72	65.2	71.3	78.6	80.9	74.6
33.74	65.2	71.3	78.6	80.9	74.6
33.76	65.3	71.3	78.6	80.9	74.6
33.78	65.1	71.3	78.5	80.8	74.5
33.8	65.1	71.3	78.5	80.8	74.4
33.82	65.1	71.1	78.4	80.6	74.3
33.84	65.4	71.1	78.4	80.6	74.3
33.86	65.4	71.1	78.4	80.6	74.3
33.88	65.3	71.2	78.4	80.7	74.4
33.9	65.3	71.2	78.4	80.7	74.4
33.92	65.3	71.1	78.3	80.6	74.3
33.94	65.1	71.1	78.3	80.6	74.3
33.96	65.1	71.1	78.3	80.6	74.3
33.98	65.1	71.1	78.4	80.6	74.3
34	65.1	71	78.3	80.5	74.3
34.02	65.1	71	78.3	80.5	74.3
34.04	65.2	71	78.3	80.5	74.3
34.06	65.2	71	78.3	80.5	74.3
34.08	65	71.1	78.4	80.6	74.4
34.1	65	70.9	78.1	80.4	74.1
34.12	65	70.9	78.1	80.4	74.1
34.14	65.1	70.9	78.1	80.4	74.1
34.16	65	70.9	78.1	80.4	74.1
34.18	65	70.8	78.1	80.4	74.2
34.2	65	70.8	78	80.2	74.1
34.22	65	70.8	78	80.2	74.1
34.24	65	70.8	78	80.2	74.1
34.26	65	70.8	78	80.2	74.1
34.28	65	71	78.1	80.3	74.1
34.3	65	70.9	78.1	80.4	74.1
34.32	65	70.9	78.1	80.4	74.1
34.34	64.9	70.9	78.1	80.4	74.1
34.36	64.9	70.8	78.1	80.4	74.1
34.38	64.9	70.7	78	80.2	74
34.4	64.9	70.7	78	80.2	74
34.42	64.9	70.7	78	80.2	74
34.44	65	70.7	78	80.2	74
34.46	64.9	70.8	78	80.3	74
34.48	64.9	70.7	77.9	80.3	74
34.5	64.9	70.7	77.9	80.3	74
34.52	64.9	70.7	77.9	80.3	74
34.54	64.9	70.8	78	80.4	74.1
34.56	64.9	70.8	78.1	80.4	74.2
34.58	64.9	70.8	78.1	80.4	74.2
34.6	64.9	70.7	78	80.2	74
34.62	64.9	70.7	78	80.2	74
34.64	65	70.7	78	80.2	74
34.66	64.8	70.8	78.1	80.3	74
34.68	64.8	70.7	78	80.2	74
34.7	64.8	70.7	78	80.2	74
34.72	64.9	70.7	78	80.2	74
34.74	64.9	70.7	78	80.2	74
34.76	64.8	70.8	78	80.2	74.1
34.78	64.8	70.8	77.9	80.1	73.9
34.8	64.8	70.8	77.9	80.1	73.9
34.82	64.9	70.8	77.9	80.1	73.9
34.84	64.8	70.9	78	80.2	73.9
34.86	64.8	70.7	77.9	80.2	73.9
34.88	64.8	70.7	77.9	80.2	73.9
34.9	64.8	70.7	77.9	80.2	73.9
34.92	64.8	70.7	77.9	80.2	73.9
34.94	64.8	70.7	77.9	80.2	73.9
34.96	64.8	70.7	77.9	80.3	73.9
34.98	64.8	70.6	77.9	80.2	73.8
35	64.8	70.6	77.9	80.2	73.8
35.02	64.8	70.5	77.8	80.1	73.8
35.04	64.6	70.6	77.9	80.1	73.8
35.06	64.6	70.4	77.8	80	73.7
35.08	64.6	70.4	77.8	80	73.7
35.1	64.6	70.4	77.8	80	73.7
35.12	64.6	70.5	77.8	80	73.8
35.14	64.6	70.6	77.9	80.1	73.8
35.16	64.6	70.6	77.8	79.9	73.7
35.18	64.6	70.6	77.8	79.9	73.7
35.2	64.6	70.6	77.8	79.9	73.7
35.22	64.5	70.7	77.9	80.1	73.8
35.24	64.5	70.7	77.9	80.1	73.9
35.26	64.5	70.3	77.6	80	73.9
35.28	64.6	70.3	77.6	80	73.6
35.3	64.6	70.3	77.6	80	73.6
35.32	64.6	70.2	77.6	79.9	73.6
35.34	64.6	70.3	77.6	79.9	73.6
35.36	64.6	70.2	77.5	79.8	73.7
35.38	64.7	70.2	77.5	79.8	73.7
35.4	64.8	70.2	77.5	79.8	73.7
35.42	64.8	70.2	77.5	79.8	73.7
35.44	64.6	70.3	77.5	79.8	73.7
35.46	64.6	70.3	77.5	79.8	73.7
35.48	64.5	70.3	77.5	79.8	73.7
35.5	64.6	70.3	77.5	79.7	73.6
35.52	64.5	70.4	77.5	79.8	73.7
35.54	64.5	70.3	77.4	79.7	73.5
35.56	64.5	70.3	77.4	79.7	73.5
35.58	64.5	70.3	77.4	79.7	73.5
35.6	64.4	70.3	77.5	79.7	73.5
35.62	64.4	70.3	77.5	79.7	73.5
35.64	64.4	70.2	77.4	79.7	73.6
35.66	64.4	70.2	77.4	79.7	73.6
35.68	64.4	70.2	77.4	79.7	73.6
35.7	64.3	70.2	77.4	79.7	73.6
35.72	64.3	70.3	77.5	79.7	73.6
35.74	64.3	70.2	77.4	79.6	73.5
35.76	64.4	70.2	77.4	79.6	73.5
35.78	64.4	70.2	77.4	79.6	73.5
35.8	64.4	70.2	77.4	79.6	73.5
35.82	64.3	70.2	77.4	79.7	73.6
35.84	64.3	70.1	77.3	79.7	73.5
35.86	64.3	70.1	77.3	79.7	73.5
35.88	64.4	70.1	77.3	79.7	73.5
35.9	64.4	70.2	77.4	79.7	73.5
35.92	64.4	70.2	77.4	79.7	73.5
35.94	64.4	70.1	77.2	79.5	73.4
35.96	64.4	70.1	77.2	79.5	73.4
35.98	64.4	70.1	77.2	79.5	73.4
36	64.3	70.1	77.3	79.6	73.4
36.02	64.3	70	77.3	79.6	73.4
36.04	64.3	70	77.3	79.5	73.4
36.06	64.3	70	77.3	79.5	73.4
36.08	64.3	70	77.2	79.5	73.3
36.1	64.2	70	77.2	79.5	73.3
36.12	64.2	70	77.1	79.4	73.2
36.14	64.2	70	77.1	79.4	73.2
36.16	64.2	70	77.1	79.4	73.2
36.18	64.3	70.1	77.2	79.5	73.3
36.2	64.2	70.1	77.2	79.5	73.4
36.22	64.2	70	77.1	79.4	73.4
36.24	64.2	70	77.1	79.4	73.4
36.26	64.2	70	77.1	79.4	73.4
36.28	64.2	70	77.1	79.4	73.3
36.3	64.2	70	77.1	79.4	73.3
36.32	64.2	69.8	77	79.4	73.2
36.34	64.2	69.8	77	79.4	73.2
36.36	64.2	69.8	77	79.4	73.2
36.38	64.2	70	77.1	79.5	73.3
36.4	64.2	70	77.2	79.6	73.5
36.42	64.2	70	77.2	79.2	73.2
36.44	64.2	70	77.2	79.2	73.2
36.46	64.2	70	77.2	79.2	73.2
36.48	64.2	70	77.1	79.2	73.1
36.5	64.2	70	77.1	79.1	73.1
36.52	64.2	69.8	76.8	79.2	73.2
36.54	64.2	69.8	76.8	79.2	73.2
36.56	64.3	69.8	76.8	79.2	73.2
36.58	64	69.7	76.8	79.2	73.2
36.6	64	69.7	76.8	79.2	73.2
36.62	64	69.7	76.9	79.2	73.1
36.64	63.9	69.7	76.9	79.2	73.1
36.66	64	69.8	76.9	79.2	73.2
36.68	64	69.8	77	79.3	73.2
36.7	64	69.7	76.9	79.2	73.1
36.72	63.9	69.7	76.9	79.2	73.1
36.74	63.9	69.7	76.9	79.2	73.1
36.76	63.9	69.7	76.9	79.2	73
36.78	63.9	69.5	76.9	79.2	73.1
36.8	63.9	69.5	76.8	79	73.1
36.82	64	69.5	76.8	79	73.1
36.84	64	69.5	76.8	79	73.1
36.86	63.9	69.5	76.8	79	73.1
36.88	63.9	69.6	76.9	79.1	73.2
36.9	63.9	69.7	76.8	79	73.1
36.92	63.9	69.7	76.8	79	73.1
36.94	63.9	69.7	76.8	79	73.1
36.96	63.8	69.7	76.8	79.1	73
36.98	63.8	69.7	76.8	79.1	73
37	63.8	69.5	76.7	79	72.9
37.02	63.8	69.5	76.7	79	72.9
37.04	63.8	69.5	76.7	79	72.9
37.06	63.8	69.6	76.8	79	73
37.08	63.8	69.6	76.6	79	72.9
37.1	63.8	69.6	76.6	79	72.9
37.12	63.8	69.6	76.6	79	72.9
37.14	63.8	69.6	76.6	79	73
37.16	63.8	69.6	76.6	79	73
37.18	63.8	69.5	76.6	79.1	73
37.2	63.8	69.5	76.5	79	72.9
37.22	63.8	69.5	76.5	79	72.9
37.24	63.8	69.5	76.5	79	72.8
37.26	63.8	69.6	76.5	79	72.9
37.28	63.8	69.4	76.5	79	72.9
37.3	63.8	69.4	76.5	78.9	72.9
37.32	63.8	69.4	76.5	78.9	72.9
37.34	63.8	69.4	76.5	78.9	72.9
37.36	63.8	69.5	76.6	78.9	72.9
37.38	63.8	69.3	76.5	78.7	72.8
37.4	63.8	69.3	76.5	78.7	72.8
37.42	63.8	69.3	76.5	78.7	72.8
37.44	63.8	69.3	76.5	78.7	72.8
37.46	63.7	69.3	76.3	78.6	72.6
37.48	63.7	69.3	76.3	78.6	72.6
37.5	63.7	69.3	76.3	78.6	72.6
37.52	63.8	69.3	76.3	78.6	72.6
37.54	63.7	69.5	76.4	78.7	72.7
37.56	63.7	69.5	76.5	78.8	72.8
37.58	63.7	69.3	76.5	78.9	72.8
37.6	63.7	69.3	76.5	78.9	72.8
37.62	63.7	69.3	76.5	78.9	72.8
37.64	63.6	69.4	76.6	79	72.8
37.66	63.6	69.4	76.6	79	72.8
37.68	63.6	69.3	76.5	78.9	72.8
37.7	63.7	69.3	76.5	78.9	72.8
37.72	63.8	69.2	76.4	78.9	72.8
37.74	63.8	69.3	76.5	78.8	72.8
37.76	63.8	69.3	76.3	78.8	72.7
37.78	63.8	69.3	76.3	78.8	72.7
37.8	63.8	69.3	76.3	78.8	72.7
37.82	63.8	69.2	76.3	78.8	72.6
37.84	63.8	69.2	76.3	78.8	72.7
37.86	63.8	69.1	76.3	78.6	72.6
37.88	63.7	69.1	76.3	78.6	72.6
37.9	63.7	69.1	76.3	78.6	72.6
37.92	63.7	69.1	76.3	78.6	72.6
37.94	63.7	69.1	76.3	78.6	72.6
37.96	63.7	69.1	76.3	78.5	72.6
37.98	63.7	69.1	76.3	78.5	72.6
38	63.7	69.1	76.3	78.5	72.6
38.02	63.5	69.1	76.3	78.5	72.6
38.04	63.5	69.1	76.3	78.6	72.6
38.06	63.5	69.1	76.2	78.4	72.5
38.08	63.5	69.1	76.2	78.4	72.5
38.1	63.5	69.1	76.2	78.4	72.5
38.12	63.5	69.1	76.2	78.4	72.5
38.14	63.4	69	76.3	78.4	72.4
38.16	63.4	69	76.3	78.4	72.4
38.18	63.4	69	76.3	78.4	72.4
38.2	63.5	69.1	76.3	78.5	72.4
38.22	63.5	69.1	76.3	78.6	72.5
38.24	63.5	68.9	76	78.3	72.5
38.26	63.5	68.9	76	78.3	72.4
38.28	63.5	68.9	76	78.3	72.4
38.3	63.4	68.9	76	78.3	72.4
38.32	63.4	69	76	78.3	72.4
38.34	63.4	69	76	78.3	72.4
38.36	63.5	69	76	78.4	72.4
38.38	63.5	69	76	78.4	72.4
38.4	63.5	68.9	76	78.3	72.3
38.42	63.4	69	76	78.4	72.4
38.44	63.4	69	76	78.3	72.3
38.46	63.4	69	76	78.3	72.3
38.48	63.5	69	76	78.3	72.3
38.5	63.5	69	76	78.3	72.3
38.52	63.4	69	76	78.4	72.3
38.54	63.4	68.9	75.8	78.3	72.3
38.56	63.3	68.9	75.8	78.3	72.3
38.58	63.3	68.9	75.8	78.3	72.3
38.6	63.3	68.9	75.9	78.3	72.3
38.62	63.3	68.7	75.8	78.2	72.2
38.64	63.3	68.7	75.8	78.2	72.2
38.66	63.3	68.7	75.8	78.2	72.2
38.68	63.3	68.7	75.8	78.2	72.2
38.7	63.2	68.8	75.8	78.3	72.3
38.72	63.2	68.8	76	78.3	72.3
38.74	63.2	68.8	76	78.2	72.2
38.76	63.3	68.8	76	78.2	72.2
38.78	63.3	68.8	76	78.2	72.2
38.8	63.1	68.9	75.9	78.2	72.3
38.82	63.1	68.8	75.7	78.1	72.3
38.84	63.1	68.8	75.7	78.1	72.3
38.86	63.1	68.8	75.7	78.1	72.3
38.88	63.2	68.8	75.7	78.1	72.3
38.9	63.3	68.8	75.8	78.2	72.3
38.92	63.3	68.8	75.8	78.1	72.1
38.94	63.3	68.8	75.8	78.1	72.1
38.96	63.3	68.8	75.8	78.1	72.1
38.98	63.1	68.8	75.8	78.1	72.1
39	63.1	68.8	75.8	78.1	72.1
39.02	63.1	68.7	75.7	78.1	72.1
39.04	63.1	68.7	75.7	78	72
39.06	63.1	68.7	75.7	78	72
39.08	63.1	68.7	75.7	78	72
39.1	63.1	68.7	75.8	78	72.1
39.12	63.1	68.6	75.7	78	72.1
39.14	63.1	68.6	75.7	78	72.1
39.16	63.1	68.6	75.7	78	72.1
39.18	63.1	68.7	75.7	78	72.1
39.2	63.1	68.7	75.8	78.1	72.2
39.22	63.1	68.6	75.7	78	72
39.24	63.1	68.6	75.7	78	72
39.26	63.1	68.6	75.6	78	71.9
39.28	63.1	68.6	75.6	78	71.9
39.3	63.1	68.5	75.6	77.9	72
39.32	63.1	68.5	75.6	77.9	72
39.34	63.2	68.5	75.6	77.9	72
39.36	63.2	68.6	75.7	77.9	72
39.38	63	68.6	75.7	77.9	72.1
39.4	63	68.5	75.5	77.9	72.1
39.42	63	68.5	75.5	77.9	71.8
39.44	63	68.5	75.5	77.9	71.8
39.46	63	68.5	75.5	77.9	71.8
39.48	63	68.5	75.5	77.9	71.8
39.5	63	68.5	75.4	77.8	71.9
39.52	63	68.5	75.4	77.8	71.9
39.54	63	68.5	75.4	77.8	71.9
39.56	63.1	68.6	75.5	77.9	72
39.58	62.9	68.6	75.6	77.9	72.1
39.6	62.9	68.4	75.6	77.7	71.9
39.62	62.9	68.4	75.6	77.7	71.9
39.64	62.9	68.4	75.6	77.7	71.9
39.66	62.9	68.5	75.6	77.8	71.9
39.68	62.9	68.5	75.6	77.8	71.9
39.7	62.9	68.4	75.5	77.8	71.9
39.72	62.9	68.4	75.5	77.8	71.9
39.74	63	68.4	75.5	77.8	71.9
39.76	62.9	68.4	75.5	77.7	71.9
39.78	62.9	68.2	75.1	77.8	71.9
39.8	62.9	68.2	75.1	77.7	71.7
39.82	62.9	68.2	75.1	77.7	71.7
39.84	62.9	68.3	75.2	77.8	71.8
39.86	62.8	68.3	75.2	77.8	71.8
39.88	62.8	68.3	75.2	77.9	71.8
39.9	62.8	68.4	75.4	77.8	71.8
[truncated: 2,505 more rows]
